# Supplementary material for: Galectin-9 recognizes and exhibits antimicrobial activity toward microbes expressing blood group–like antigens
Source: J Biol Chem. 2022 Feb 9;298(4):101704. doi: 10.1016/j.jbc.2022.101704 (PMC9019251; doi:10.1016/j.jbc.2022.101704)
Supplement: Supplemental Table S4 [file mmc5.xlsx]

## Sheet: 9F_CFG
	Structure_on_Masterlist	0.04 µM Gal9	0.12 µM Gal9	0.36 µM Gal9	1.1 µM Gal9	3.3 µM Gal9	10 µM Gal9
1	Gala-Sp8	-15.25	-39.25	-122.25	-333.5	-646.5	-1213.5
2	Glca-Sp8	-11.75	-38.75	-176.25	-338	348.75	2117.75
3	Mana-Sp8	24.5	152.75	821.25	1293.5	767.5	2530.5
4	GalNAca-Sp8	-14.25	-29	-8.25	-12.25	247	31.25
5	Fuca-Sp8	-17	-35.5	-126.75	-254.75	-648	-1212
6	Fuca-Sp9	-16.5	-67	-99.5	-173	-218.75	34.75
7	Rhaa-Sp8	-13.5	-41	-48.5	-147.5	-331.25	-553.25
8	Neu5Aca-Sp11	-11.5	-47.25	-58.75	-150.75	-379.25	-1085.5
9	Neu5Aca-Sp8	-19.75	85.25	296.5	314.75	762.25	636.5
10	Neu5Acb-Sp8	-18.75	-30	-67.75	-207	217.25	2635.25
11	Galb-Sp8	3.75	-82.5	15.5	143.5	-26.75	-635.5
12	Glcb-Sp8	-17	-43.5	140.75	-43.75	-69.75	-62.25
13	Manb-Sp8	-9.75	-45.25	-76.75	-148.75	-548.5	-1367.25
14	GalNAcb-Sp8	-8.25	-68	-60.5	-7.75	910.5	819.75
15	GlcNAcb-Sp0	24	-4	66.5	107	334	2278.5
16	GlcNAcb-Sp8	-0.75	-47.75	-36.5	-124	678.25	459.25
17	GlcN(Gc)b-Sp8	-11.25	16.75	-63.25	287	568	251
18	(3S)Galb1-4(6S)Glcb-Sp0	353.5	485	13163.8	31178.8	42341.8	46517.8
19	(3S)Galb1-4(6S)Glcb-Sp8	255	381.25	16756.2	31738.2	44809.8	44665.5
20	Galb1-4GlcNAcb1-6(Galb1-4GlcNAcb1-3)GalNAc-Sp14	1.75	55.5	4259.75	11330	39848	57930.5
21	Galb1-4GlcNAcb1-6(Galb1-4GlcNAcb1-3)GalNAca-Sp8	142	436.25	11113.2	38325.5	54991.2	62245.8
22	GlcNAcb1-6(GlcNAcb1-4)(GlcNAcb1-3)GlcNAc-Sp8	-30.75	-36.75	-57.25	-67.5	-58	265.75
23	(3S)Galb1-4(Fuca1-3)(6S)Glc-Sp0	69	240	502.75	1128	3662.75	8700
24	(3S)Galb1-4Glcb-Sp8	174.75	212	11699.5	29451.5	44965.5	46967
25	6S(3S)Galb1-4(6S)GlcNAcb-Sp0	-22.5	-48	448.75	623.25	1907	3454.25
26	6S(3S)Galb1-4GlcNAcb-Sp0	-9.25	-62.75	-39.5	-50.25	416.75	322.5
27	(3S)Galb1-3(Fuca1-4)GlcNAcb-Sp8	-6	-12.5	86.5	252.25	300.25	1063.5
28	(3S)Galb1-3GalNAca-Sp8	327.75	502.25	18636.2	40351.8	50922.8	53875.2
29	(3S)Galb1-3GlcNAcb-Sp0	332.75	724.25	16798.5	38587.5	51592	50583.2
30	(3S)Galb1-3GlcNAcb-Sp8	285.25	517.5	20378	40448.5	50616.5	53119
31	(3S)Galb1-4(Fuca1-3)GlcNAc-Sp0	-12.5	-33.75	-53.25	-149.5	-342.5	-1075.25
32	(3S)Galb1-4(Fuca1-3)GlcNAc-Sp8	-5.25	-64	-76.5	-415	-1772.5	-5814.25
33	(3S)Galb1-4(6S)GlcNAcb-Sp0	279.5	559	18638.5	43294.8	53689	53324.5
34	(3S)Galb1-4(6S)GlcNAcb-Sp8	220.75	530.75	19674.5	37079	49097.5	46416.2
35	(3S)Galb1-4GlcNAcb-Sp0	146	289.5	9933.75	24410.8	48502.2	50421.8
36	(3S)Galb1-4GlcNAcb-Sp8	191.25	276.25	9985.75	35381	53772.2	56481
37	(3S)Galb-Sp8	-13.75	-40.5	20.5	101.5	43.5	296.75
38	(6S)(4S)Galb1-4GlcNAcb-Sp0	-17.25	-110	-49.75	-66.25	-591.75	-1223
39	(4S)Galb1-4GlcNAcb-Sp8	-24.5	-35.5	17.5	53	338	-352
40	(6P)Mana-Sp8	-21.25	-75.5	-46.5	-130.25	-326	-1035
41	(6S)Galb1-4Glcb-Sp0	-18.25	-29	-150.75	-249	-128	-432
42	(6S)Galb1-4Glcb-Sp8	-20.25	-43	-46.5	-85.25	-221.75	-903.75
43	(6S)Galb1-4GlcNAcb-Sp8	-27.75	-81	177.75	587.75	3096.25	5347.5
44	(6S)Galb1-4(6S)Glcb-Sp8	-18	-14.75	-20	-50.5	-165.75	-523.25
45	Neu5Aca2-3(6S)Galb1-4GlcNAcb-Sp8	-37.25	-115	-54.25	-162.75	-129.75	-537.25
46	(6S)GlcNAcb-Sp8	-18	-87.25	1	-78	-345	-1205
47	Neu5,9Ac2a-Sp8	-38.75	-75.5	-50.75	-141	-334.75	-925.5
48	Neu5,9Ac2a2-6Galb1-4GlcNAcb-Sp8	-7.75	-18.5	-26.5	-46	-335.25	-455
49	Mana1-6(Mana1-3)Manb1-4GlcNAcb1-4GlcNAcb-Sp12	-20.5	-86.25	-36.5	-71.25	-522.75	-745.5
50	Mana1-6(Mana1-3)Manb1-4GlcNAcb1-4GlcNAcb-Sp13	-6	-4	23.5	50.25	379	122
51	GlcNAcb1-2Mana1-6(GlcNAcb1-2Mana1-3)Manb1-4GlcNAcb1-4GlcNAcb-Sp12	-23.5	-55.75	-30	-95.25	-652	-1009.5
52	GlcNAcb1-2Mana1-6(GlcNAcb1-2Mana1-3)Manb1-4GlcNAcb1-4GlcNAcb-Sp13	-7	38	118.25	402.5	2174.5	4572.5
53	Galb1-4GlcNAcb1-2Mana1-6(Galb1-4GlcNAcb1-2Mana1-3)Manb1-4GlcNAcb1-4GlcNAcb-Sp12	139	413.75	13894.5	46988.5	56038	62235.5
54	Neu5Aca2-6Galb1-4GlcNAcb1-2Mana1-6(Neu5Aca2-6Galb1-4GlcNAcb1-2Mana1-3)Manb1-4GlcNAcb1-4GlcNAcb-Sp12	-15.75	-44	117.75	341.5	1014.5	3619.5
55	Neu5Aca2-6Galb1-4GlcNAcb1-2Mana1-6(Neu5Aca2-6Galb1-4GlcNAcb1-2Man-a1-3)Manb1-4GlcNAcb1-4GlcNAcb-Sp21	-14	-13	557.75	1859.5	6941.5	16687
56	Neu5Aca2-6Galb1-4GlcNAcb1-2Mana1-6(Neu5Aca2-6Galb1-4GlcNAcb1-2Mana1-3)Manb1-4GlcNAcb1-4GlcNAcb-Sp24	324.25	1147.25	516	2132	8636.5	24312.5
57	Fuca1-2Galb1-3GalNAcb1-3Gala-Sp9	42	181.25	478	1497.5	2506.25	6104.5
58	Fuca1-2Galb1-3GalNAcb1-3Gala1-4Galb1-4Glcb-Sp9	3.5	-40.25	126.5	338	690.75	1577.25
59	Fuca1-2Galb1-3(Fuca1-4)GlcNAcb-Sp8	-35.25	-75.5	-93.75	-164	420.25	-939.5
60	Fuca1-2Galb1-3GalNAca-Sp14	-7.5	-39.25	-16.25	827.5	4097.5	8981.75
61	Fuca1-2Galb1-3GalNAca-Sp8	-12.75	16.25	72.25	518.25	1628	4097.25
62	Fuca1-2Galb1-3GalNAcb1-4(Neu5Aca2-3)Galb1-4Glcb-Sp0	-24	-45	-18.5	-44.25	-117.25	-112.25
63	Fuca1-2Galb1-3GalNAcb1-4(Neu5Aca2-3)Galb1-4Glcb-Sp9	-19.75	-60.5	14	101.5	310	926.75
64	Fuca1-2Galb1-3GlcNAcb1-3Galb1-4Glcb-Sp10	1653.25	3804.75	32906.2	42924	47347.5	53636
65	Fuca1-2Galb1-3GlcNAcb1-3Galb1-4Glcb-Sp8	1694.75	2751.5	30624.8	38792.8	44656.5	50330
66	Fuca1-2Galb1-3GlcNAcb-Sp0	82	254.5	11923.2	30558	43505	55123.5
67	Fuca1-2Galb1-3GlcNAcb-Sp8	90.75	317.75	9920	31465.2	46246	54039.8
68	Fuca1-2Galb1-4(Fuca1-3)GlcNAcb1-3Galb1-4(Fuca1-3)GlcNAcb-Sp0	-14.5	-61.75	-72	-204.25	-185	-984
69	Fuca1-2Galb1-4(Fuca1-3)GlcNAcb1-3Galb1-4(Fuca1-3)GlcNAcb1-3Galb1-4(Fuca1-3)GlcNAcb-Sp0	-17.25	-68	-1.75	-10.5	-15	-2.25
70	Fuca1-2Galb1-4(Fuca1-3)GlcNAcb-Sp0	20.25	212.25	556.75	1857	3628.75	5963
71	Fuca1-2Galb1-4(Fuca1-3)GlcNAcb-Sp8	-8.25	-18.5	-35.25	-41.25	-106.5	244.75
72	Fuca1-2Galb1-4GlcNAcb1-3Galb1-4GlcNAcb-Sp0	386	599.5	16354.5	42452	51601	56812
73	Fuca1-2Galb1-4GlcNAcb1-3Galb1-4GlcNAcb1-3Galb1-4GlcNAcb-Sp0	-10.5	-16	-35.5	-134	-333.25	-29
74	Fuca1-2Galb1-4GlcNAcb-Sp0	15.25	27.5	1547.5	4137.25	17178.8	20038.8
75	Fuca1-2Galb1-4GlcNAcb-Sp8	44.25	74.25	3451.25	11783.8	38926.8	45085.8
76	Fuca1-2Galb1-4Glcb-Sp0	31.25	85.5	2726.25	9282.75	35364.5	48560
77	Fuca1-2Galb-Sp8	-6.75	3.5	-76.75	-272	-767	-1658.75
78	Fuca1-3GlcNAcb-Sp8	-11	-16.25	-3.75	-48.25	-116	-441
79	Fuca1-4GlcNAcb-Sp8	-40	-89	-145	-610.5	-961	-3203.5
80	Fucb1-3GlcNAcb-Sp8	-1.5	-15	9.5	-40	300.5	280.25
81	GalNAca1-3(Fuca1-2)Galb1-3GlcNAcb-Sp0	927.25	2749.25	31694.5	40693	46525.2	47260.8
82	GalNAca1-3(Fuca1-2)Galb1-4(Fuca1-3)GlcNAcb-Sp0	51.75	93.5	58.25	99	364.75	3068.75
83	(3S)Galb1-4(Fuca1-3)Glcb-Sp0	-49.75	-4.5	78.5	200.25	495.75	5455.5
84	GalNAca1-3(Fuca1-2)Galb1-4GlcNAcb-Sp0	869	2105.75	36538.5	48603.8	53126.8	55483.2
85	GalNAca1-3(Fuca1-2)Galb1-4GlcNAcb-Sp8	1005.25	2156.25	30800.2	44326.2	52139.5	53229.2
86	GalNAca1-3(Fuca1-2)Galb1-4Glcb-Sp0	1235.25	2534.25	33011.2	45522.5	50507	54650.5
87	GlcNAcb1-3Galb1-3GalNAca-Sp8	22	75.25	3465.75	10329.5	33306.2	45036.8
88	GalNAca1-3(Fuca1-2)Galb-Sp18	-8.5	-2.25	148.75	292.25	689	1717.5
89	GalNAca1-3(Fuca1-2)Galb-Sp8	-17	201.5	70.5	270.75	1140.25	2926.5
90	GalNAca1-3GalNAcb-Sp8	-16.5	-1.75	147.5	406	1513	2387.25
91	GalNAca1-3Galb-Sp8	-12.25	-36.25	25.5	31.25	1428.25	2270
92	GalNAca1-4(Fuca1-2)Galb1-4GlcNAcb-Sp8	-13.5	-15.25	78	262	2302.5	5234.25
93	GalNAcb1-3GalNAca-Sp8	-13.25	-27	4.5	10.75	109.25	558
94	GalNAcb1-3(Fuca1-2)Galb-Sp8	-13.75	22.75	1258.75	1666	5469.25	25187
95	GalNAcb1-3Gala1-4Galb1-4GlcNAcb-Sp0	3	51.75	1669.75	3234.25	21129.2	41251.2
96	GalNAcb1-4(Fuca1-3)GlcNAcb-Sp0	-0.25	18	91	111.25	30	751
97	GalNAcb1-4GlcNAcb-Sp0	42.75	101	2503.5	5335.75	27056	51981.8
98	GalNAcb1-4GlcNAcb-Sp8	8.75	61.25	1433	3562.5	13973.2	35879.8
99	Gala1-2Galb-Sp8	-17.25	-24.75	-9.75	-16	-234.25	-440.5
100	Gala1-3(Fuca1-2)Galb1-3GlcNAcb-Sp0	1936.5	4658	30144.5	46880.2	52632.5	58853.5
101	Gala1-3(Fuca1-2)Galb1-3GlcNAcb-Sp8	1286.75	2426	32449	44292.8	52859	55740
102	Gala1-3(Fuca1-2)Galb1-4(Fuca1-3)GlcNAcb-Sp0	54.5	96.25	83.5	85.5	-26.5	-268.75
103	Gala1-3(Fuca1-2)Galb1-4(Fuca1-3)GlcNAcb-Sp8	-11	180.25	105	359.5	782.75	1815
104	Gala1-3(Fuca1-2)Galb1-4GlcNAc-Sp0	1237.75	2574.75	34997.2	43272.2	52299	57458
105	Gala1-3(Fuca1-2)Galb1-4Glcb-Sp0	595	1683	24666.5	31926.2	38024	41755
106	Gala1-3(Fuca1-2)Galb-Sp18	-5.75	-13	17.75	12.5	55.25	1305
107	Gala1-3(Fuca1-2)Galb-Sp8	1	49.25	305.75	577.75	1275.75	4721.25
108	Gala1-4(Gala1-3)Galb1-4GlcNAcb-Sp8	5	-8	-6.25	82.5	718.25	2347.5
109	Gala1-3GalNAca-Sp16	-9.25	-73.75	-20.25	122.25	-384.25	-817.25
110	Gala1-3GalNAca-Sp8	-8.25	9.75	237.5	478.5	1199.5	4984.5
111	Gala1-3GalNAcb-Sp8	-9.75	-26.75	0.25	-89.75	-237.5	-672.25
112	Gala1-3Galb1-4(Fuca1-3)GlcNAcb-Sp8	-8.75	-25.25	-2.25	-6.5	-51.5	-208.25
113	Gala1-3Galb1-3GlcNAcb-Sp0	195.5	579.25	28604.5	44935.8	50418	60691.2
114	Gala1-3Galb1-4GlcNAcb-Sp8	236.5	559.75	13696.2	35749.2	48700	52884
115	Gala1-3Galb1-4Glcb-Sp0	128.25	269	16152.2	36304.8	46509.5	54241
116	Gala1-3Galb1-4Glc-Sp10	153.75	403.25	12817.5	26826	36021.8	38733.2
117	Gala1-3Galb-Sp8	-14.75	-38.5	-98	-60.75	-89.25	-915.75
118	Gala1-4(Fuca1-2)Galb1-4GlcNAcb-Sp8	-23.75	-18.25	-68.25	557.75	1136.25	1993.75
119	Gala1-4Galb1-4GlcNAcb-Sp0	-16	32.5	-21	-44.25	-69.5	-900
120	Gala1-4Galb1-4GlcNAcb-Sp8	-14.25	-21.25	215.75	362	1243.25	1791.25
121	Gala1-4Galb1-4Glcb-Sp0	-20.25	-50	-72	-157.25	-375	-1409.5
122	GalNAca-Sp15	-6.25	-47.5	-75.25	3.75	-537.75	84
123	Gala1-4GlcNAcb-Sp8	-15.5	-18.5	86.25	266.25	698.5	770
124	Gala1-6Glcb-Sp8	-12.25	-47.25	-53	-105	-537	-925.25
125	Galb1-2Galb-Sp8	-7.25	3	3	-7.25	702.75	2070.25
126	Galb1-3(Fuca1-4)GlcNAcb1-3Galb1-4(Fuca1-3)GlcNAcb-Sp0	-9.25	-51.75	42.75	74	-308.5	1206.5
127	Galb1-3GlcNAcb1-3Galb1-4(Fuca1-3)GlcNAcb-Sp0	85.25	270.75	7662.75	29462	52842.8	60887.2
128	Galb1-3(Fuca1-4)GlcNAc-Sp0	-1.25	51.5	43.25	124.5	119.5	341.5
129	Galb1-3(Fuca1-4)GlcNAc-Sp8	-17	-44.25	-140.75	-294	17.25	-511
130	Fuca1-4(Galb1-3)GlcNAcb-Sp8	1.25	-16.75	-39	-68.25	-224.5	-1032.5
131	Galb1-4GlcNAcb1-6GalNAc-Sp14	6.75	-15.5	168.5	339	1157	3507.5
132	Galb1-4GlcNAcb1-6GalNAca-Sp8	20.25	39	2002.25	3315	20101	44544.2
133	GlcNAcb1-6(Galb1-3)GalNAca-Sp8	29	109.25	3467	6668.25	31585.2	53476
134	Neu5Aca2-6(Galb1-3)GalNAca-Sp14	-25.25	-75.25	168.75	470.5	1070.75	2041.75
135	Neu5Aca2-6(Galb1-3)GalNAca-Sp8	-25	-37	409.25	878.5	2337.75	4486.5
136	Neu5Acb2-6(Galb1-3)GalNAca-Sp8	-25.5	73.25	124	359.25	806	2420.5
137	Neu5Aca2-6(Galb1-3)GlcNAcb1-4Galb1-4Glcb-Sp10	-12.75	23.75	1519	5521.75	21405.2	32453
138	Galb1-3GalNAca-Sp14	-13	9.25	913.75	1672.25	6618	15980.5
139	Galb1-3GalNAca-Sp16	4.5	4.75	340.25	933	3398.75	11087
140	Galb1-3GalNAca-Sp8	7	91	3032	8236.5	30718.8	52499.2
141	Galb1-3GalNAcb-Sp8	36.25	81.5	5784	15523	30502	44707.5
142	Galb1-3GalNAcb1-3Gala1-4Galb1-4Glcb-Sp0	66.25	306	9436	24283.2	34381.8	37899.5
143	Galb1-3GalNAcb1-4(Neu5Aca2-3)Galb1-4Glcb-Sp0	9.25	330.75	3320	6219.75	30756	52770.8
144	Galb1-3GalNAcb1-4Galb1-4Glcb-Sp8	28.5	117	4042.25	12976.5	41522.8	51410
145	Galb1-3Galb-Sp8	77.5	60.75	4076	11438.2	34941.8	46584.2
146	Galb1-3GlcNAcb1-3Galb1-4GlcNAcb-Sp0	760.75	1424.5	23055.8	34262.2	43590.5	48182.8
147	Galb1-3GlcNAcb1-3Galb1-4Glcb-Sp10	1023.75	1784.5	28705	39297.8	50246.8	52202.8
148	Galb1-3GlcNAcb-Sp0	75.75	169	4627.75	17881.2	42100.2	46138.5
149	Galb1-3GlcNAcb-Sp8	31.5	74	3747.75	13076.2	37816.2	44286.2
150	Galb1-4(Fuca1-3)GlcNAcb-Sp0	9	53.25	55.5	114.75	203.75	428.75
151	Galb1-4(Fuca1-3)GlcNAcb-Sp8	-4.75	9.75	-2	-5.75	607.5	2078.75
152	Galb1-4(Fuca1-3)GlcNAcb1-3Galb1-4(Fuca1-3)GlcNAcb-Sp0	-6.5	6.25	3.5	-25.75	-74.5	383.25
153	Galb1-4(Fuca1-3)GlcNAcb1-3Galb1-4(Fuca1-3)GlcNAcb1-3Galb1-4(Fuca1-3)GlcNAcb-Sp0	-26	-46.5	530.5	836.25	4337.75	13043.2
154	Galb1-4(6S)Glcb-Sp0	13.75	7.5	5467.5	13496.8	34918	48006.8
155	Galb1-4(6S)Glcb-Sp8	3.75	36.75	3097.5	6565.75	33897.8	47240.5
156	Galb1-4GalNAca1-3(Fuca1-2)Galb1-4GlcNAcb-Sp8	1564.5	2949	34246	48674.8	54702	56226
157	Galb1-4GalNAcb1-3(Fuca1-2)Galb1-4GlcNAcb-Sp8	5.75	3.5	1449.5	3321.25	9105.75	13849
158	Galb1-4GlcNAcb1-3GalNAc-Sp14	-8.75	-16.75	2730	7351.25	24724	38162.5
159	Galb1-4GlcNAcb1-3GalNAca-Sp8	110.5	134.75	5763	18401.5	44630.2	51037
160	Galb1-4GlcNAcb1-3Galb1-4(Fuca1-3)GlcNAcb1-3Galb1-4(Fuca1-3)GlcNAcb-Sp0	141	429.25	9711.25	32204	54957.8	61743.2
161	Galb1-4GlcNAcb1-3Galb1-4GlcNAcb1-3Galb1-4GlcNAcb-Sp0	2119.75	3328.5	49267.2	54870.5	55668	61026.8
162	Galb1-4GlcNAcb1-3Galb1-4GlcNAcb-Sp0	733	1545.25	30199.8	45305	53120.5	56030
163	Galb1-4GlcNAcb1-3Galb1-4Glcb-Sp0	753.5	1545.75	28820	43020	49157.2	53553.2
164	Galb1-4GlcNAcb1-3Galb1-4Glcb-Sp8	684.25	1832	24947.8	31024.8	39207.8	43833
165	Galb1-4GlcNAcb1-6(Galb1-3)GalNAc-Sp14	-1	409.5	3309.5	7445	36472	44028
166	Galb1-4GlcNAcb1-6(Galb1-3)GalNAca-Sp8	154.5	457	8672.25	20846.5	48861.2	54264.5
167	Galb1-4GlcNAcb-Sp0	-3	-49	862.5	2150	9749.25	33352.5
168	Galb1-4GlcNAcb-Sp8	12.25	35.75	2455.75	6966.25	23109.2	29616.8
169	Galb1-4GlcNAcb-Sp23	28	-1.25	1268.5	3311.75	13817.5	27421
170	Galb1-4Glcb-Sp0	-10.75	-55.5	280.5	764	3583.5	7431.5
171	Galb1-4Glcb-Sp8	4.25	-3	865.75	2558.5	7166.25	13083.5
172	GlcNAca1-3Galb1-4GlcNAcb-Sp8	103	189.25	6271.25	22757	46486.5	51880.5
173	GlcNAca1-6Galb1-4GlcNAcb-Sp8	-7.5	13.25	-40	-180.25	-537.75	-663.75
174	GlcNAcb1-2Galb1-3GalNAca-Sp8	-4.25	-8.25	147.25	566	2711.75	4713
175	GlcNAcb1-6(GlcNAcb1-3)GalNAca-Sp14	-29.5	-81.75	-65.5	-132.25	-95	1508.5
176	GlcNAcb1-6(GlcNAcb1-3)GalNAca-Sp8	-13.75	-16.75	-22.5	-93.75	128.25	26.75
177	GlcNAcb1-6(GlcNAcb1-3)Galb1-4GlcNAcb-Sp8	-4.5	336.75	403.25	1220	3404.75	6026.25
178	GlcNAcb1-3GalNAca-Sp14	25.75	-64.5	84.5	117.25	-23	363.75
179	GlcNAcb1-3GalNAca-Sp8	59.25	119.75	456.5	916.25	2933.75	8978
180	GlcNAcb1-3Galb-Sp8	-8.75	-28	-6.5	3.25	-201.25	-234.5
181	GlcNAcb1-3Galb1-4GlcNAcb-Sp0	245.75	327.25	15641.8	37915.8	50297	53569.2
182	GlcNAcb1-3Galb1-4GlcNAcb-Sp8	142.25	222.25	18334.8	39070.5	50854.2	54618.8
183	GlcNAcb1-3Galb1-4GlcNAcb1-3Galb1-4GlcNAcb-Sp0	886	2034	38385.2	45144	49865.2	57097.2
184	GlcNAcb1-3Galb1-4Glcb-Sp0	171.25	193.5	14267.8	32732.5	44738.2	49498
185	GlcNAcb1-4-MDPLys	-22.25	-54	-37.75	-25.25	-4.5	702.25
186	GlcNAcb1-6(GlcNAcb1-4)GalNAca-Sp8	-0.5	-8.75	21	159.75	409.5	1376.25
187	GlcNAcb1-4Galb1-4GlcNAcb-Sp8	-6.75	-29.75	-71.5	-2	125.75	1458.25
188	GlcNAcb1-4GlcNAcb1-4GlcNAcb1-4GlcNAcb1-4GlcNAcb1-4GlcNAcb1-Sp8	-2.5	-17.5	-30.5	-81.75	-257	-2193.25
189	GlcNAcb1-4GlcNAcb1-4GlcNAcb1-4GlcNAcb1-4GlcNAcb1-Sp8	-21.5	-6.25	-89.5	-286.75	-929.5	-961.75
190	GlcNAcb1-4GlcNAcb1-4GlcNAcb-Sp8	-1.5	-34.25	-75	-120	-63.5	547.25
191	GlcNAcb1-6GalNAca-Sp14	-17.5	-70.25	9.5	-107	-202	-661.5
192	GlcNAcb1-6GalNAca-Sp8	95.25	592.75	1232.5	2109.5	2516.25	7560.5
193	GlcNAcb1-6Galb1-4GlcNAcb-Sp8	21	91.5	168.75	193.75	1668.25	6779.25
194	Glca1-4Glcb-Sp8	6.25	29.25	289.25	518	1036.5	4534.25
195	Glca1-4Glca-Sp8	0	107	152.5	301.5	543.25	1411.75
196	Glca1-6Glca1-6Glcb-Sp8	-11.75	-57.5	-30.5	-8	-788.75	-1333.5
197	Glcb1-4Glcb-Sp8	0.75	40.75	158	140	319.25	619.5
198	Glcb1-6Glcb-Sp8	-6.5	-15	-8.5	-4.25	763.75	303.25
199	G-ol-Sp8	-4.25	21.25	36.25	144	135.75	650.5
200	GlcAa-Sp8	-17	-26	38.25	220	1262.25	2947.5
201	GlcAb-Sp8	-13.25	-53.25	-37.25	-129	39	-751
202	GlcAb1-3Galb-Sp8	-31.75	-67.25	-97.25	-300	-1010.75	-1631.75
203	GlcAb1-6Galb-Sp8	-13.75	-92.75	-5.75	-102.5	-23.75	786.5
204	KDNa2-3Galb1-3GlcNAcb-Sp0	8.5	-3.75	1051.75	2368.75	8916.25	31693.2
205	KDNa2-3Galb1-4GlcNAcb-Sp0	-11.75	-83.5	156.5	430	1394.25	3828.5
206	Mana1-2Mana1-2Mana1-3Mana-Sp9	-30.25	-63.5	33	73.25	-403.25	-1038.5
207	Mana1-2Mana1-6(Mana1-2Mana1-3)Mana-Sp9	-0.5	-17	-42.25	-56.5	-285.75	-953.5
208	Mana1-2Mana1-3Mana-Sp9	8.5	61	3.75	83.75	15.25	-198.75
209	Mana1-6(Mana1-3)Mana-Sp9	22	54.25	192.75	229.5	297.5	2097.5
210	Mana1-2Mana1-2Mana1-6(Mana1-3)Mana-Sp9	-2	-38	-17	-44.75	-327.75	-4
211	Mana1-6(Mana1-3)Mana1-6(Mana1-2Mana1-3)Manb1-4GlcNAcb1-4GlcNAcb-Sp12	175.75	497.5	2250.25	4209.5	12097.2	26235.2
212	Mana1-6(Mana1-3)Mana1-6(Mana1-3)Manb1-4GlcNAcb1-4GlcNAcb-Sp12	0.25	-48.75	87.25	172	88	118.25
213	Manb1-4GlcNAcb-Sp0	-1	120	220.75	343	1149	2874
214	Neu5Aca2-3Galb1-4GlcNAcb1-3Galb1-4(Fuca1-3)GlcNAcb-Sp0	-18.25	-55	18.25	55.5	745.5	1529.5
215	(3S)Galb1-4(Fuca1-3)(6S)GlcNAcb-Sp8	72	169.5	3225	7223.5	20320.8	22069
216	Fuca1-2(6S)Galb1-4GlcNAcb-Sp0	-18.75	-91	-48.75	-67	-244.25	-1419
217	Fuca1-2Galb1-4(6S)GlcNAcb-Sp8	42.5	139	4892.75	13485.5	40541.8	47466
218	Fuca1-2(6S)Galb1-4(6S)Glcb-Sp0	-8.75	-36.25	-1.25	-21	-484.5	-662
219	Neu5Aca2-3Galb1-3GalNAca-Sp14	-28.75	16.25	793.75	1452.25	4954.5	24683
220	Neu5Aca2-3Galb1-3GalNAca-Sp8	-20.25	-26.25	1493.5	3610.75	12103.5	31772.2
221	GalNAcb1-4(Neu5Aca2-8Neu5Aca2-8Neu5Aca2-8Neu5Aca2-3)Galb1-4Glcb-Sp0	-3.25	-10.75	-31.25	-109	515	2052.25
222	GalNAcb1-4(Neu5Aca2-8Neu5Aca2-8Neu5Aca2-3)Galb1-4Glcb-Sp0	-25.25	-54.75	-79	-373.25	-1248	-3147.75
223	Neu5Aca2-8Neu5Aca2-8Neu5Aca2-3Galb1-4Glcb-Sp0	-18.5	-126.75	207.5	304.25	800.5	7900
224	GalNAcb1-4(Neu5Aca2-8Neu5Aca2-3)Galb1-4Glcb-Sp0	-19.75	-46.25	-56	-154.25	-511	-1450.25
225	Neu5Aca2-8Neu5Aca2-8Neu5Aca-Sp8	-27.25	-102.5	268.75	-77.75	-18.75	-1007.25
226	GalNAcb1-4(Neu5Aca2-3)Galb1-4GlcNAcb-Sp0	-30.5	-47	-114.75	-188.75	-578	-1545.75
227	GalNAcb1-4(Neu5Aca2-3)Galb1-4GlcNAcb-Sp8	1019	2480.75	2693.75	4067.5	13859	20247.5
228	GalNAcb1-4(Neu5Aca2-3)Galb1-4Glcb-Sp0	-13	29	-19.25	-81.5	512.25	556
229	Neu5Aca2-3Galb1-3GalNAcb1-4(Neu5Aca2-3)Galb1-4Glcb-Sp0	-28	-58.75	779.5	2645.5	11662.8	35773.8
230	Neu5Aca2-6(Neu5Aca2-3)GalNAca-Sp8	-36	-80.75	-66.25	-209	-70.25	-1105.5
231	Neu5Aca2-3GalNAca-Sp8	24.75	133	204.25	728.25	2174.25	7595.75
232	Neu5Aca2-3GalNAcb1-4GlcNAcb-Sp0	0	8.5	314.25	852.5	2417.25	5704.75
233	Neu5Aca2-3Galb1-3(6S)GlcNAc-Sp8	27.25	152.25	830.25	1468.75	3286.25	21603.8
234	Neu5Aca2-3Galb1-3(Fuca1-4)GlcNAcb-Sp8	21.25	56.75	103.25	115.25	946	1547.5
235	Neu5Aca2-3Galb1-3(Fuca1-4)GlcNAcb1-3Galb1-4(Fuca1-3)GlcNAcb-Sp0	-19	-22	-2.25	10.25	181.75	367.75
236	Neu5Aca2-3Galb1-4(Neu5Aca2-3Galb1-3)GlcNAcb-Sp8	-11.5	-72.5	-76.25	-111.5	-265.25	-625.5
237	Neu5Aca2-3Galb1-3(6S)GalNAca-Sp8	-17.25	-48	751.75	1788.25	4589	6398
238	Neu5Aca2-6(Neu5Aca2-3Galb1-3)GalNAca-Sp14	-6.5	-12.25	115.75	176.75	466.5	2744.25
239	Neu5Aca2-6(Neu5Aca2-3Galb1-3)GalNAca-Sp8	3.25	-146.5	175.5	571	1707	2798.25
240	Neu5Aca2-3Galb-Sp8	-21.75	-86.25	-20.25	-52.75	-92.5	-266.75
241	Neu5Aca2-3Galb1-3GalNAcb1-3Gala1-4Galb1-4Glcb-Sp0	118.75	276.75	13325.5	37789.8	49338.2	56895.8
242	Neu5Aca2-3Galb1-3GlcNAcb1-3Galb1-4GlcNAcb-Sp0	230.75	489	31676	48721.8	54518	59973
243	Fuca1-2(6S)Galb1-4Glcb-Sp0	-6.75	-53	-76	-157.25	-356.25	-927.5
244	Neu5Aca2-3Galb1-3GlcNAcb-Sp0	4.75	-0.25	1723.5	2540	10957.8	36538.5
245	Neu5Aca2-3Galb1-4(6S)GlcNAcb-Sp8	-24.25	-84.25	2173.25	2899	10500.5	31180.2
246	Neu5Aca2-3Galb1-4(Fuca1-3)(6S)GlcNAcb-Sp8	48	-12.5	70.75	241.25	100.75	1231.5
247	Neu5Aca2-3Galb1-4(Fuca1-3)GlcNAcb1-3Galb1-4(Fuca1-3)GlcNAcb1-3Galb1-4(Fuca1-3)GlcNAcb-Sp0	-13.25	-100.75	-24	156.75	818.5	1962.5
248	Neu5Aca2-3Galb1-4(Fuca1-3)GlcNAcb-Sp0	-5.5	-14.75	137	505.75	838.5	1274.5
249	Neu5Aca2-3Galb1-4(Fuca1-3)GlcNAcb-Sp8	-15.5	-49.25	17.5	36	49.25	75
250	Neu5Aca2-3Galb1-4(Fuca1-3)GlcNAcb1-3Galb-Sp8	-20	-36.5	-19.75	-7	549.5	714.25
251	Neu5Aca2-3Galb1-4(Fuca1-3)GlcNAcb1-3Galb1-4GlcNAcb-Sp8	66.75	201	342.75	712	1141	6488
252	Neu5Aca2-3Galb1-4GlcNAcb1-3Galb1-4GlcNAcb1-3Galb1-4GlcNAcb-Sp0	281.75	706.25	23754	48406	55471.5	56737
253	Neu5Aca2-3Galb1-4GlcNAcb-Sp0	-18.5	-10	269.5	684.25	2482.25	5545.75
254	Neu5Aca2-3Galb1-4GlcNAcb-Sp8	16.5	44.5	341.75	916	3435.75	8765.25
255	Neu5Aca2-3Galb1-4GlcNAcb1-3Galb1-4GlcNAcb-Sp0	3.5	51	2016.5	4077	22760.5	49123.2
256	Fuca1-2Galb1-4(6S)Glcb-Sp0	47.5	242	4111.5	9997.5	38398.8	53268.5
257	Neu5Aca2-3Galb1-4Glcb-Sp0	-39.25	-57	207.25	160.5	1154.25	5649.5
258	Neu5Aca2-3Galb1-4Glcb-Sp8	-11.75	-57.25	292	671.5	3238.5	9146.25
259	Neu5Aca2-6GalNAca-Sp8	-26.75	-79.25	-29.25	-9.5	487.75	30.75
260	Neu5Aca2-6GalNAcb1-4GlcNAcb-Sp0	-7.5	-132.75	-54	-37	375	-125.75
261	Neu5Aca2-6Galb1-4(6S)GlcNAcb-Sp8	-19.25	-34.25	-13	57.75	121.75	1020.75
262	Neu5Aca2-6Galb1-4GlcNAcb-Sp8	-8.75	-0.75	211	401	955.25	816.75
263	Neu5Aca2-6Galb1-4GlcNAcb1-3Galb1-4(Fuca1-3)GlcNAcb1-3Galb1-4(Fuca1-3)GlcNAcb-Sp0	-35.25	-75	1788	3449.25	8038	16815.8
264	Neu5Aca2-6Galb1-4GlcNAcb1-3Galb1-4GlcNAcb-Sp0	305	829.5	29283	40320.8	52472.2	54807.5
265	Neu5Aca2-6Galb1-4Glcb-Sp0	-26.75	1	493.75	794.75	3849	8645.75
266	Neu5Aca2-6Galb1-4Glcb-Sp8	-3	-15.25	183.75	348	448.5	1567.5
267	Neu5Aca2-6Galb-Sp8	-10.75	-13.25	253	701	1327.5	2612.5
268	Neu5Aca2-8Neu5Aca-Sp8	-15.75	-45.75	-59.25	-96.75	-244	249.5
269	Neu5Aca2-8Neu5Aca2-3Galb1-4Glcb-Sp0	-9	-74.75	419	1229.5	4112	7335.5
270	Galb1-3(Fuca1-4)GlcNAcb1-3Galb1-3(Fuca1-4)GlcNAcb-Sp0	2	-28.75	53.5	75.5	-112	-297
271	Neu5Acb2-6GalNAca-Sp8	21.5	9.5	96	208.75	434.5	649.5
272	Neu5Acb2-6Galb1-4GlcNAcb-Sp8	-21.5	-46.75	-36.75	-102	-278	-701
273	Neu5Gca2-3Galb1-3(Fuca1-4)GlcNAcb-Sp0	-10.75	-23.25	85	109.75	-235.5	-33
274	Neu5Gca2-3Galb1-3GlcNAcb-Sp0	1.75	-10.5	971.25	3049.25	15545.5	27012.2
275	Neu5Gca2-3Galb1-4(Fuca1-3)GlcNAcb-Sp0	-1.25	-5.75	-76.25	-26.75	903.5	1571
276	Neu5Gca2-3Galb1-4GlcNAcb-Sp0	-14	-11	548	1540.5	5414.75	10919.8
277	Neu5Gca2-3Galb1-4Glcb-Sp0	17	197.5	520.5	1130.25	3427	13401.5
278	Neu5Gca2-6GalNAca-Sp0	0.75	-38.5	32.75	-26	-273.25	-1231.5
279	Neu5Gca2-6Galb1-4GlcNAcb-Sp0	-24.75	-125.5	-117.25	-471.5	-1082.5	-3748.5
280	Neu5Gca-Sp8	-15.75	-64.5	-74	-198.5	-355.5	-1637
281	Neu5Aca2-3Galb1-4GlcNAcb1-6(Galb1-3)GalNAca-Sp14	-7.5	-58	952.5	2437	12053	39504
282	Galb1-3GlcNAcb1-3Galb1-3GlcNAcb-Sp0	1689	4483	44604.5	49641	53633.8	58201.8
283	Galb1-4(Fuca1-3)(6S)GlcNAcb-Sp0	34.5	93	203	341.75	992	4764.25
284	Galb1-4(Fuca1-3)(6S)Glcb-Sp0	1.75	-14.75	-103.75	-122.25	-137.25	83.5
285	Galb1-4(Fuca1-3)GlcNAcb1-3Galb1-3(Fuca1-4)GlcNAcb-Sp0	-9.75	-43	12.5	33.25	216	343.5
286	Galb1-4GlcNAcb1-3Galb1-3GlcNAcb-Sp0	1571.5	2783.75	40359.2	48852.5	55792.5	61429.8
287	Neu5Aca2-3Galb1-3GlcNAcb1-3Galb1-3GlcNAcb-Sp0	829.5	1898.25	39873.5	50271.8	53727.2	58377
288	Neu5Aca2-3Galb1-4GlcNAcb1-3Galb1-3GlcNAcb-Sp0	6	79.25	6637.25	20728	48377.5	58945.2
289	4S(3S)Galb1-4GlcNAcb-Sp0	-29.75	-49.5	18.25	-99.5	36.5	253.75
290	(6S)Galb1-4(6S)GlcNAcb-Sp0	-39.25	72	139.25	732.5	1966	4743.5
291	(6P)Glcb-Sp10	0	-40	-51.25	-82.25	-360.75	-24
292	Galb1-3Galb1-4GlcNAcb-Sp8	260.5	711	33564.8	38243.5	45643	54072.8
293	Neu5Aca2-6Galb1-4GlcNAcb1-2Mana1-6(Galb1-4GlcNAcb1-2Mana1-3)Manb1-4GlcNAcb1-4GlcNAcb-Sp12	-14.75	-19.5	4205	10058	39056.8	60036
294	Galb1-4GlcNAcb1-6(Galb1-4GlcNAcb1-3)Galb1-4GlcNAc-Sp0	260.75	488	15047.5	33296.8	53605.2	60422
295	GlcNAcb1-6(Galb1-4GlcNAcb1-3)Galb1-4GlcNAc-Sp0	88.5	191.75	6735.25	23249.2	49664.5	53748
296	Galb1-4GlcNAca1-6Galb1-4GlcNAcb-Sp0	72.75	163	4269.5	14931	45093.8	50902.5
297	Galb1-4GlcNAcb1-6Galb1-4GlcNAcb-Sp0	69.5	221.75	3225	10581.8	36804.8	52513.8
298	GalNAcb1-3Galb-Sp8	67.25	140.25	4204	16546.2	40702.8	47847.8
299	GlcAb1-3GlcNAcb-Sp8	-21.5	-41.25	27.5	18.25	869	-214.75
300	Neu5Aca2-6Galb1-4GlcNAcb1-2Mana1-6(GlcNAcb1-2Mana1-3)Manb1-4GlcNAcb1-4GlcNAcb-Sp12	-16.75	-65.5	-26.75	-51.25	-99.25	963.5
301	GlcNAcb1-3Man-Sp10	25	18.5	-2.5	-289.75	68.5	2168.5
302	GlcNAcb1-4GlcNAcb-Sp10	18.5	85.5	187.75	238	670.25	2945.25
303	GlcNAcb1-4GlcNAcb-Sp12	-33.25	-76.75	-92	-209	-197.5	470.5
304	MurNAcb1-4GlcNAcb-Sp10	-22.25	-90.25	-115.75	-165.75	-657.75	-1105.25
305	Mana1-6Manb-Sp10	-16	-100.25	-91.5	-146.5	-494.5	-1224.5
306	Mana1-6(Mana1-3)Mana1-6(Mana1-3)Manb-Sp10	-12.75	29	-24.25	-33.75	-19	-203.5
307	Mana1-2Mana1-6(Mana1-3)Mana1-6(Mana1-2Mana1-2Mana1-3)Mana-Sp9	-0.75	16.25	-9.75	-30.25	192.25	485
308	Mana1-2Mana1-6(Mana1-2Mana1-3)Mana1-6(Mana1-2Mana1-2Mana1-3)Mana-Sp9	7	294	431.5	757.5	1718	4090.25
309	Neu5Aca2-3Galb1-4GlcNAcb1-6(Neu5Aca2-3Galb1-3)GalNAca-Sp14	-19	-58.25	1624	4562.25	13672	25647
310	Neu5Aca2-6Galb1-4GlcNAcb1-2Mana1-6(Neu5Aca2-3Galb1-4GlcNAcb1-2Mana1-3)Manb1-4GlcNAcb1-4GlcNAcb-Sp12	-42.5	-103.75	1170.75	2772.5	11701.2	39076.5
311	Galb1-4GlcNAcb1-2Mana1-6(Neu5Aca2-6Galb1-4GlcNAcb1-2Mana1-3)Manb1-4GlcNAcb1-4GlcNAcb-Sp12	-14.25	-28.5	1993.75	5093.5	21093	38815.5
312	Neu5Aca2-8Neu5Aca2-8Neu5Acb-Sp8	-58.5	-115.75	-196.25	-340.5	-981	-2237
313	Neu5Gcb2-6Galb1-4GlcNAc-Sp8	-14.75	-101.5	-86.25	-170.5	-595	-277.5
314	Galb1-3GlcNAcb1-2Mana1-6(Galb1-3GlcNAcb1-2Mana1-3)Manb1-4GlcNAcb1-4GlcNAcb-Sp19	177	517.25	22717.8	51037.5	52897.5	58598.8
315	Neu5Aca2-3Galb1-4GlcNAcb1-2Mana1-6(Neu5Aca2-3Galb1-4GlcNAcb1-2Mana1-3)Manb1-4GlcNAcb1-4GlcNAcb-Sp12	-20.25	-155	1773.5	3041.75	21614	57604
316	Neu5Aca2-3Galb1-4GlcNAcb1-2Mana1-6(Neu5Aca2-6Galb1-4GlcNAcb1-2Mana1-3)Manb1-4GlcNAcb1-4GlcNAcb-Sp12	-19.5	-6.5	330.5	1034.25	2961.75	4256.5
317	Galb1-4(Fuca1-3)GlcNAcb1-2Mana1-6(Galb1-4(Fuca1-3)GlcNAcb1-2Mana1-3)Manb1-4GlcNAcb1-4GlcNAcb-Sp20	-3.5	-22	-5	0.25	-69.25	26.25
318	Neu5,9Ac2a2-3Galb1-3GlcNAcb-Sp0	-9.25	-18.75	1178.75	3751.75	13184.2	32121.5
319	Neu5Aca2-6Galb1-4GlcNAcb1-3Galb1-3GlcNAcb-Sp0	792.5	2521.75	33092.5	42752.2	49462.5	48334.5
320	Neu5Aca2-3Galb1-3(Fuca1-4)GlcNAcb1-3Galb1-3(Fuca1-4)GlcNAcb-Sp0	-2.25	-11.5	15.5	21.75	210.25	419.5
321	Neu5Aca2-6Galb1-4GlcNAcb1-3Galb1-4GlcNAcb1-3Galb1-4GlcNAcb-Sp0	613.5	2031	37583.5	43836.8	48826.2	49084.2
322	Gala1-4Galb1-4GlcNAcb1-3Galb1-4Glcb-Sp0	332.75	976.5	33678.2	46182	52666.5	58762
323	GalNAcb1-3Gala1-4Galb1-4GlcNAcb1-3Galb1-4Glcb-Sp0	609.5	1899.75	34925	42627.5	48065.5	51570.2
324	GalNAca1-3(Fuca1-2)Galb1-4GlcNAcb1-3Galb1-4GlcNAcb-Sp0	2722.75	8182.75	45058.5	49281.8	55333.2	58950
325	GalNAca1-3(Fuca1-2)Galb1-4GlcNAcb1-3Galb1-4GlcNAcb1-3Galb1-4GlcNAcb-Sp0	2064.25	10167.2	45534	49399.5	55190.8	58269.8
326	Neu5Aca2-3Galb1-4(Fuca1-3)GlcNAcb1-6(Neu5Aca2-3Galb1-3)GalNAc-Sp14	23.75	149.5	275.5	387.75	1621.75	7212.75
327	GlcNAca1-4Galb1-4GlcNAcb1-3Galb1-4GlcNAcb1-3Galb1-4GlcNAcb-Sp0	646	1567	39915.5	50758	54192.8	61052.5
328	GlcNAca1-4Galb1-4GlcNAcb-Sp0	-7.5	-17.5	-47.5	-123.75	-9.25	-455
329	GlcNAca1-4Galb1-3GlcNAcb-Sp0	-14.75	-41	-141.25	-171.25	104.5	315.75
330	GlcNAca1-4Galb1-4GlcNAcb1-3Galb1-4Glcb-Sp0	160.25	420.5	24456.8	38445.5	46243.5	52463.5
331	GlcNAca1-4Galb1-4GlcNAcb1-3Galb1-4(Fuca1-3)GlcNAcb1-3Galb1-4(Fuca1-3)GlcNAcb-Sp0	11.25	19.25	248.75	385	1403.75	4273
332	GlcNAca1-4Galb1-4GlcNAcb1-3Galb1-4GlcNAcb-Sp0	295.75	735.5	33130.2	46889.8	49508	55238.8
333	GlcNAca1-4Galb1-3GalNAc-Sp14	-8.5	-33.25	-45.75	-213	-620.75	-1171.75
334	Neu5Aca2-6Galb1-4GlcNAcb1-2Mana1-6(Mana1-3)Manb1-4GlcNAcb1-4GlcNAc-Sp12	-55.5	-92.5	-123	-469.5	-1465.25	-2849.5
335	Mana1-6(Neu5Aca2-6Galb1-4GlcNAcb1-2Mana1-3)Manb1-4GlcNAcb1-4GlcNAc-Sp12	-29.25	-80	272.75	377.75	1779.25	10139.8
336	Neu5Aca2-6Galb1-4GlcNAcb1-2Mana1-6Manb1-4GlcNAcb1-4GlcNAc-Sp12	-24.25	-47	-51.5	-130.5	126	2593.5
337	Neu5Aca2-6Galb1-4GlcNAcb1-2Mana1-3Manb1-4GlcNAcb1-4GlcNAc-Sp12	-21.25	109.5	-36	251.25	738.5	2381.25
338	Galb1-4GlcNAcb1-2Mana1-3Manb1-4GlcNAcb1-4GlcNAc-Sp12	70.75	163.75	5512.5	21300.8	51071.2	55182
339	Galb1-4GlcNAcb1-2Mana1-6Manb1-4GlcNAcb1-4GlcNAc-Sp12	34	13	2778.5	7670.5	35130.5	52426.5
340	Mana1-6(Galb1-4GlcNAcb1-2Mana1-3)Manb1-4GlcNAcb1-4GlcNAcb-Sp12	16.25	185	4564.25	14759.8	43363.8	48249.8
341	GlcNAcb1-2Mana1-6(GlcNAcb1-2Mana1-3)Manb1-4GlcNAcb1-4(Fuca1-6)GlcNAcb-Sp22	9.5	25	-30.75	-50.75	81	-375.25
342	Galb1-4GlcNAcb1-2Mana1-6(Galb1-4GlcNAcb1-2Mana1-3)Manb1-4GlcNAcb1-4(Fuca1-6)GlcNAcb-Sp22	27	94	7352	27438	48454.5	53936.8
343	Galb1-3GlcNAcb1-2Mana1-6(Galb1-3GlcNAcb1-2Mana1-3)Manb1-4GlcNAcb1-4(Fuca1-6)GlcNAcb-Sp22	51.5	103.25	7111.25	32237.5	51318.2	56197
344	(6S)GlcNAcb1-3Galb1-4GlcNAcb-Sp0	12.75	130	1683.5	4964.75	22421.8	42002.5
345	KDNa2-3Galb1-4(Fuca1-3)GlcNAc-Sp0	3.75	75.75	123.5	279	698.75	1941.75
346	KDNa2-6Galb1-4GlcNAc-Sp0	1.75	85.25	-19.75	-66	1229.25	3606.25
347	KDNa2-3Galb1-4Glc-Sp0	7.25	-26.75	-60.75	-106.25	-309.25	-663.75
348	KDNa2-3Galb1-3GalNAca-Sp14	9.25	11.25	60.5	225.75	1012.25	7393.5
349	Fuca1-2Galb1-3GlcNAcb1-2Mana1-6(Fuca1-2Galb1-3GlcNAcb1-2Mana1-3)Manb1-4GlcNAcb1-4GlcNAcb-Sp20	38.25	115.25	9477	24606.2	55581.5	62451.2
350	Fuca1-2Galb1-4GlcNAcb1-2Mana1-6(Fuca1-2Galb1-4GlcNAcb1-2Mana1-3)Manb1-4GlcNAcb1-4GlcNAcb-Sp20	49.75	158.5	10321.8	34901.2	53822.8	60087.2
351	Fuca1-2Galb1-4(Fuca1-3)GlcNAcb1-2Mana1-6(Fuca1-2Galb1-4(Fuca1-3)GlcNAcb1-2Mana1-3)Manb1-4GlcNAcb1-4GlcNAb-Sp20	194.25	442.5	210	534.75	2748	4590.25
352	Gala1-3Galb1-4GlcNAcb1-2Mana1-6(Gala1-3Galb1-4GlcNAcb1-2Mana1-3)Manb1-4GlcNAcb1-4GlcNAcb-Sp20	769.75	1943.25	51251.8	54345	54861.5	60634.2
353	Galb1-4GlcNAcb1-2Mana1-6(Mana1-3)Manb1-4GlcNAcb1-4GlcNAcb-Sp12	-11	9.25	2921.75	8215.75	33096.5	50356.5
354	Fuca1-4(Galb1-3)GlcNAcb1-2Mana1-6(Fuca1-4(Galb1-3)GlcNAcb1-2Mana1-3)Manb1-4GlcNAcb1-4(Fuca1-6)GlcNAcb-Sp22	-22	-39	39	54.5	290.5	799.75
355	Neu5Aca2-6GlcNAcb1-4GlcNAc-Sp21	-19.25	-17.75	-38	-64	-313.5	-639.75
356	Neu5Aca2-6GlcNAcb1-4GlcNAcb1-4GlcNAc-Sp21	-7	-31.5	-20.5	81.5	477.25	816.5
357	Galb1-4(Fuca1-3)GlcNAcb1-6(Fuca1-2Galb1-4GlcNAcb1-3)Galb1-4Glc-Sp21	143	360.75	14968.2	38455.5	52103	58141.5
358	Galb1-4GlcNAcb1-2Mana1-6(Galb1-4GlcNAcb1-4(Galb1-4GlcNAcb1-2)Mana1-3)Manb1-4GlcNAcb1-4GlcNAc-Sp21	285.25	795.75	36494.5	52623.2	55298.8	59160.8
359	GalNAca1-3(Fuca1-2)Galb1-4GlcNAcb1-2Mana1-6(GalNAca1-3(Fuca1-2)Galb1-4GlcNAcb1-2Mana1-3)Manb1-4GlcNAcb1-4GlcNAcb-Sp20	4277.75	9642.75	51878	55357	55732.2	58574.2
360	Gala1-3(Fuca1-2)Galb1-4GlcNAcb1-2Mana1-6(Gala1-3(Fuca1-2)Galb1-4GlcNAcb1-2Mana1-3)Manb1-4GlcNAcb1-4GlcNAcb-Sp20	2615.5	6414.5	54591.5	56524	58433.2	61738.8
361	Gala1-3Galb1-4(Fuca1-3)GlcNAcb1-2Mana1-6(Gala1-3Galb1-4(Fuca1-3)GlcNAcb1-2Mana1-3)Manb1-4GlcNAcb1-4GlcNAcb-Sp20	173.5	303	421	1133	4490.75	7200.75
362	GalNAca1-3(Fuca1-2)Galb1-3GlcNAcb1-2Mana1-6(GalNAca1-3(Fuca1-2)Galb1-3GlcNAcb1-2Mana1-3)Manb1-4GlcNAcb1-4GlcNAcb-Sp20	1773.5	4658.5	39935	51668.2	55945.8	63011.2
363	Gala1-3(Fuca1-2)Galb1-3GlcNAcb1-2Mana1-6(Gala1-3(Fuca1-2)Galb1-3GlcNAcb1-2Mana1-3)Manb1-4GlcNAcb1-4GlcNAcb-Sp20	1427.5	2960.25	43468	52642	57198.8	62769.8
364	Fuca1-4(Fuca1-2Galb1-3)GlcNAcb1-2Mana1-3(Fuca1-4(Fuca1-2Galb1-3)GlcNAcb1-2Mana1-3)Manb1-4GlcNAcb1-4GlcNAcb-Sp19	132.5	323.75	96.25	132.25	654.5	1848.75
365	Neu5Aca2-3Galb1-4GlcNAcb1-3GalNAc-Sp14	-5.75	54.25	368	1237.75	2575.25	5940.5
366	Neu5Aca2-6Galb1-4GlcNAcb1-3GalNAc-Sp14	2.25	19.25	120.25	282	1240	3286.25
367	Neu5Aca2-3Galb1-4(Fuca1-3)GlcNAcb1-3GalNAca-Sp14	103.5	352.25	329.5	707.25	1255	7946
368	GalNAcb1-4GlcNAcb1-2Mana1-6(GalNAcb1-4GlcNAcb1-2Mana1-3)Manb1-4GlcNAcb1-4GlcNAc-Sp12	27	34.5	3447.25	11026.2	39712.8	56958.8
369	Galb1-3GalNAca1-3(Fuca1-2)Galb1-4Glc-Sp0	1755.25	4054.25	37200	46101.8	47332.8	51611.8
370	Galb1-3GalNAca1-3(Fuca1-2)Galb1-4GlcNAc-Sp0	1519.5	4283.25	30357.8	34969.5	40631	42798
371	Galb1-3GlcNAcb1-3Galb1-4GlcNAcb1-6(Galb1-3GlcNAcb1-3)Galb1-4Glcb-Sp21	679.75	1520.25	34387.2	42215.8	45386.2	47602
372	Galb1-4(Fuca1-3)GlcNAcb1-6(Galb1-3GlcNAcb1-3)Galb1-4Glc-Sp21	112.75	304.75	5064	14930.2	48936.8	56276.5
373	Galb1-4GlcNAcb1-6(Fuca1-4(Fuca1-2Galb1-3)GlcNAcb1-3)Galb1-4Glc-Sp21	34.25	37.5	1845.25	5558.25	18748.8	24216
374	Galb1-4(Fuca1-3)GlcNAcb1-6(Fuca1-4(Fuca1-2Galb1-3)GlcNAcb1-3)Galb1-4Glc-Sp21	85.25	194	5297	16895.5	38450	52658
375	Galb1-3GlcNAcb1-3Galb1-4(Fuca1-3)GlcNAcb1-6(Galb1-3GlcNAcb1-3)Galb1-4Glc-Sp21	351.5	959.75	27663	49436.5	53471	60766.5
376	Galb1-4GlcNAcb1-6(Galb1-4GlcNAcb1-2)Mana1-6(Galb1-4GlcNAcb1-4(Galb1-4GlcNAcb1-2)Mana1-3)Manb1-4GlcNAcb1-4GlcNAcb-Sp21	367	682.75	39121.5	51204.5	57545.8	60792
377	GlcNAcb1-2Mana1-6(GlcNAcb1-4(GlcNAcb1-2)Mana1-3)Manb1-4GlcNAcb1-4GlcNAc-Sp21	30.25	95.75	295	692.75	2571	4756.25
378	Fuca1-2Galb1-3GalNAca1-3(Fuca1-2)Galb1-4Glcb-Sp0	101.5	230	10962.5	33916.2	48825.5	57348.5
379	Fuca1-2Galb1-3GalNAca1-3(Fuca1-2)Galb1-4GlcNAcb-Sp0	722.25	1588	24327.2	48124.8	52349	61212.8
380	Galb1-3GlcNAcb1-3GalNAca-Sp14	23.5	46.75	3193.75	7896.5	26371	41819.2
381	GalNAcb1-4(Neu5Aca2-3)Galb1-4GlcNAcb1-3GalNAca-Sp14	46.5	45.25	35.5	87.5	308.25	781.5
382	GalNAca1-3(Fuca1-2)Galb1-3GalNAca1-3(Fuca1-2)Galb1-4GlcNAcb-Sp0	559	950.25	30324.8	45543	51755.2	56786
383	Gala1-3Galb1-3GlcNAcb1-2Mana1-6(Gala1-3Galb1-3GlcNAcb1-2Mana1-3)Manb1-4GlcNAcb1-4GlcNAc-Sp19	180.5	638.75	1313.75	2591	12013	31595
384	Gala1-3Galb1-3(Fuca1-4)GlcNAcb1-2Mana1-6(Gala1-3Galb1-3(Fuca1-4)GlcNAcb1-2Mana1-3)Manb1-4GlcNAcb1-4GlcNAc-Sp19	0.75	21.25	50.5	-72.5	-222.25	-410.5
385	GlcNAcb1-2Mana1-6(Galb1-4GlcNAcb1-2Mana1-3)Manb1-4GlcNAcb1-4GlcNAc-Sp12	64.5	198.5	4583.75	18296.8	47808.8	59940.5
386	Galb1-4GlcNAcb1-2Mana1-6(GlcNAcb1-2Mana1-3)Manb1-4GlcNAcb1-4GlcNAc-Sp12	21.25	49.75	2806.25	7927	29725	40897.5
387	Neu5Aca2-3Galb1-3GlcNAcb1-3GalNAca-Sp14	24.75	86.5	1125.25	3619.5	12048.8	15174
388	Fuca1-2Galb1-4GlcNAcb1-3GalNAca-Sp14	22.5	145.75	688.75	2455.25	8482.75	18199.5
389	Galb1-4(Fuca1-3)GlcNAcb1-3GalNAca-Sp14	104	236.75	82.25	96.75	446.75	1349
390	GalNAca1-3GalNAcb1-3Gala1-4Galb1-4GlcNAcb-Sp0	793.25	1736	26414	39060	44223	50959.2
391	Gala1-4Galb1-3GlcNAcb1-2Mana1-6(Gala1-4Galb1-3GlcNAcb1-2Mana1-3)Manb1-4GlcNAcb1-4GlcNAcb-Sp19	56.75	169.25	82.25	174.25	674.75	2681.25
392	Gala1-4Galb1-4GlcNAcb1-2Mana1-6(Gala1-4Galb1-4GlcNAcb1-2Mana1-3)Manb1-4GlcNAcb1-4GlcNAcb-Sp24	272.75	791.75	341.25	1052.5	1282	6893.25
393	Gala1-3Galb1-4GlcNAcb1-3GalNAca-Sp14	-1.5	66.75	54.5	-30.75	-146.75	87.75
394	Galb1-3GlcNAcb1-6Galb1-4GlcNAcb-Sp0	61.5	98.75	3400.75	9447	34975	46591
395	Galb1-3GlcNAca1-6Galb1-4GlcNAcb-Sp0	7	25.25	1029.25	2940.5	13227.8	31612.2
396	GalNAcb1-3Gala1-6Galb1-4Glcb-Sp8	-32.75	93	1727.25	6839	22737.5	35230
397	Gala1-3(Fuca1-2)Galb1-4(Fuca1-3)Glcb-Sp21	0	30.5	276.75	753	1896.75	2131.5
398	Galb1-4GlcNAcb1-6(Neu5Aca2-6Galb1-3GlcNAcb1-3)Galb1-4Glc-Sp21	73	213.25	1516	3226.75	16666.8	25165.2
399	Galb1-3GalNAcb1-4(Neu5Aca2-8Neu5Aca2-3)Galb1-4Glcb-Sp0	2.75	20	681.5	1873.25	3992.25	8606.5
400	Neu5Aca2-3Galb1-3GalNAcb1-4(Neu5Aca2-8Neu5Aca2-3)Galb1-4Glcb-Sp0	-2.25	-10.25	94	188.25	533.75	1006.75
401	Gala1-3(Fuca1-2)Galb1-4GlcNAcb1-3GalNAca-Sp14	739.75	1270.75	35923.2	43808.2	49905.2	57949.8
402	GalNAca1-3(Fuca1-2)Galb1-4GlcNAcb1-3GalNAca-Sp14	635	1657	26693	47073	54151.5	61633.5
403	GalNAca1-3GalNAcb1-3Gala1-4Galb1-4Glcb-Sp0	1200	2108.25	33688.2	45642	52115	59374.5
404	Fuca1-2Galb1-4(Fuca1-3)GlcNAcb1-3GalNAca-Sp14	254.75	596.5	437.25	728.25	2547.5	10170.8
405	Gala1-3(Fuca1-2)Galb1-4(Fuca1-3)GlcNAcb1-3GalNAc-Sp14	98.75	229.25	304.75	604.25	2643.75	5383.75
406	GalNAca1-3(Fuca1-2)Galb1-4(Fuca1-3)GlcNAcb1-3GalNAc-Sp14	216.75	608.75	461.25	1025.75	3037.25	9017.25
407	Galb1-4(Fuca1-3)GlcNAcb1-2Mana1-6(Galb1-4(Fuca1-3)GlcNAcb1-2Mana1-3)Manb1-4GlcNAcb1-4(Fuca1-6)GlcNAcb-Sp22	201.5	622.75	270.5	737.5	2849.75	7383
408	Fuca1-2Galb1-4GlcNAcb1-2Mana1-6(Fuca1-2Galb1-4GlcNAcb1-2Mana1-3)Manb1-4GlcNAcb1-4(Fuca1-6)GlcNAcb-Sp22	24.25	10.5	1089.75	3368.75	12618.8	16357.8
409	GlcNAcb1-2(GlcNAcb1-6)Mana1-6(GlcNAcb1-2Mana1-3)Manb1-4GlcNAcb1-4GlcNAcb-Sp19	64.25	160.25	77.25	4	-662.5	-737.5
410	Fuca1-2Galb1-3GlcNAcb1-3GalNAc-Sp14	68.25	71.75	6031.25	16045	37662.2	42044.5
411	Gala1-3(Fuca1-2)Galb1-3GlcNAcb1-3GalNAc-Sp14	626.75	2106.5	31151.5	47845.2	53785.5	61965.5
412	GalNAca1-3(Fuca1-2)Galb1-3GlcNAcb1-3GalNAc-Sp14	351	978.5	21606.8	29574.2	35635.2	38859.8
413	Gala1-3Galb1-3GlcNAcb1-3GalNAc-Sp14	92	188.5	6000	20320	36764.2	40477.2
414	Fuca1-2Galb1-3GlcNAcb1-2Mana1-6(Fuca1-2Galb1-3GlcNAcb1-2Mana1-3)Manb1-4GlcNAcb1-4(Fuca1-6)GlcNAcb-Sp22	6.25	-69	1424	6537.5	30355.5	48686.2
415	Gala1-3(Fuca1-2)Galb1-4GlcNAcb1-2Mana1-6(Gala1-3(Fuca1-2)Galb1-4GlcNAcb1-2Mana1-3)Manb1-4GlcNAcb1-4(Fuca1-6)GlcNAcb-Sp22	1373.75	3945	39532	50726.8	57344.8	61914.8
416	Galb1-3GlcNAcb1-6(Galb1-3GlcNAcb1-2)Mana1-6(Galb1-3GlcNAcb1-2Mana1-3)Manb1-4GlcNAcb1-4GlcNAcb-Sp19	95	476.25	17792.8	41695.8	47064.5	50387.5
417	Galb1-4GlcNAcb1-6(Fuca1-2Galb1-3GlcNAcb1-3)Galb1-4Glc-Sp21	452.25	769	21161.2	48488.2	53612.8	59038
418	Fuca1-3GlcNAcb1-6(Galb1-4GlcNAcb1-3)Galb1-4Glc-Sp21	32.75	93.5	2286	6491.75	30477	49626
419	GlcNAcb1-2Mana1-6(GlcNAcb1-4)(GlcNAcb1-2Mana1-3)Manb1-4GlcNAcb1-4GlcNAc-Sp21	17.5	6.25	34.75	203.25	800.5	2079.5
420	GlcNAcb1-2Mana1-6(GlcNAcb1-4)(GlcNAcb1-4(GlcNAcb1-2)Mana1-3)Manb1-4GlcNAcb1-4GlcNAc-Sp21	6.5	81.75	132.5	236.75	107	936
421	GlcNAcb1-6(GlcNAcb1-2)Mana1-6(GlcNAcb1-4)(GlcNAcb1-2Mana1-3)Manb1-4GlcNAcb1-4GlcNAc-Sp21	-3	18	-2.25	-57.75	166.75	407.75
422	GlcNAcb1-6(GlcNAcb1-2)Mana1-6(GlcNAcb1-4)(GlcNAcb1-4(GlcNAcb1-2)Mana1-3)Manb1-4GlcNAcb1-4GlcNAc-Sp21	11	3.5	-12	-20.75	-170	-117.25
423	Galb1-4GlcNAcb1-2Mana1-6(GlcNAcb1-4)(Galb1-4GlcNAcb1-2Mana1-3)Manb1-4GlcNAcb1-4GlcNAc-Sp21	16.75	84.5	2467.25	6028.5	18625.5	31015.8
424	Galb1-4GlcNAcb1-2Mana1-6(GlcNAcb1-4)(Galb1-4GlcNAcb1-4(Galb1-4GlcNAcb1-2)Mana1-3)Manb1-4GlcNAcb1-4GlcNAc-Sp21	62	192.25	9310.5	33476	53354.2	60993.2
425	Galb1-4GlcNAcb1-6(Galb1-4GlcNAcb1-2)Mana1-6(GlcNAcb1-4)(Galb1-4GlcNAcb1-2Mana1-3)Manb1-4GlcNAcb1-4GlcNAc-Sp21	57.25	64.75	6535.25	22724.2	53202.8	61883.8
426	Galb1-4GlcNAcb1-6(Galb1-4GlcNAcb1-2)Mana1-6(GlcNAcb1-4)(Galb1-4GlcNAcb1-4(Galb1-4GlcNAcb1-2)Mana1-3)Manb1-4GlcNAcb1-4GlcNAc-Sp21	108	314.25	17425.2	50998	57045.5	61598
427	Galb1-4Galb-Sp10	5.75	-57.25	-66.25	-291.75	-725.75	-1571.75
428	Galb1-6Galb-Sp10	-3.25	-66.25	-46.25	-155.5	-443.25	-808
429	Neu5Aca2-3Galb1-4GlcNAcb1-3Galb-Sp8	-5.25	-23.5	998.5	1810.75	6474.25	16123
430	GalNAcb1-6GalNAcb-Sp8	-2.5	7.75	-41.75	-125.25	-463.75	-1536
431	(6S)Galb1-3GlcNAcb-Sp0	-15.75	43.5	264.25	908.25	2224.75	5869.5
432	(6S)Galb1-3(6S)GlcNAc-Sp0	-1.25	-8	82	175	245.5	362
433	Fuca1-2Galb1-4 GlcNAcb1-2Mana1-6(Fuca1-2Galb1-4GlcNAcb1-2(Fuca1-2Galb1-4GlcNAcb1-4)Mana1-3)Manb1-4GlcNAcb1-4GlcNAcb-Sp12	9.5	-47.5	982.75	3417.5	12371.5	22222.8
434	Fuca1-2Galb1-4(Fuca1-3)GlcNAcb1-2Mana1-6(Fuca1-2Galb1-4(Fuca1-3)GlcNAcb1-4(Fuca1-2Galb1-4(Fuca1-3)GlcNAcb1-2)Mana1-3)Manb1-4GlcNAcb1-4GlcNAcb-Sp12	126.5	281.25	435.25	919	1783.5	3266.75
435	Galb1-4(Fuca1-3)GlcNAcb1-6GalNAc-Sp14	143.75	327.75	91.75	191.75	415.75	833.75
436	Galb1-4GlcNAcb1-2Mana-Sp0	-3.5	-25	72.5	294.75	672.75	2565.25
437	Fuca1-2Galb1-4GlcNAcb1-6(Fuca1-2Galb1-4GlcNAcb1-3)GalNAc-Sp14	42.5	87.75	2874.5	8633.25	34719.8	47461.5
438	Gala1-3(Fuca1-2)Galb1-4GlcNAcb1-6(Gala1-3(Fuca1-2)Galb1-4GlcNAcb1-3)GalNAc-Sp14	600.75	1600	34876.8	43065	44687	49000
439	GalNAca1-3(Fuca1-2)Galb1-4GlcNAcb1-6(GalNAca1-3(Fuca1-2)Galb1-4GlcNAcb1-3)GalNAc-Sp14	1736.75	4036.75	42494.2	51338.8	54544.5	61347.8
440	Neu5Aca2-8Neu5Aca2-3Galb1-3GalNAcb1-4(Neu5Aca2-8Neu5Aca2-3)Galb1-4Glcb-Sp0	36.75	51.75	1937.25	5978	24758.2	40462.2
441	GalNAcb1-4Galb1-4Glcb-Sp0	-5.5	-26.5	-64	-152.75	108	1567
442	GalNAca1-3(Fuca1-2)Galb1-4GlcNAcb1-2Mana1-6(GalNAca1-3(Fuca1-2)Galb1-4GlcNAcb1-2Mana1-3)Manb1-4GlcNAcb1-4(Fuca1-6)GlcNAcb-Sp22	1070.5	3442.5	40704.5	48948.5	52889	55790.5
443	Gala1-3(Fuca1-2)Galb1-3GlcNAcb1-2Mana1-6(Gala1-3(Fuca1-2)Galb1-3GlcNAcb1-2Mana1-3)Manb1-4GlcNAcb1-4(Fuca1-6)GlcNAcb-Sp22	199.25	571.75	31243.2	50740	55148	61293
444	Neu5Aca2-6Galb1-4GlcNAcb1-6(Fuca1-2Galb1-3GlcNAcb1-3)Galb1-4Glc-Sp21	100	155	4687	15902.8	41127.5	50903.8
445	GalNAca1-3(Fuca1-2)Galb1-3GlcNAcb1-2Mana1-6(GalNAca1-3(Fuca1-2)Galb1-3GlcNAcb1-2Mana1-3)Manb1-4GlcNAcb1-4(Fuca1-6)GlcNAcb-Sp22	190.5	766.25	35801.8	52953	55433	60828.5
446	Galb1-4GlcNAcb1-6(Galb1-4GlcNAcb1-2)Mana1-6(Galb1-4GlcNAcb1-2Mana1-3)Manb1-4GlcNAcb1-4GlcNAcb-Sp19	231.5	747	19920.5	51338.8	57288	63338.5
447	Neu5Aca2-3Galb1-4GlcNAcb1-2Mana1-6(GlcNAcb1-4)(Neu5Aca2-3Galb1-4GlcNAcb1-2Mana1-3)Manb1-4GlcNAcb1-4GlcNAcb-Sp21	34	15.75	3989	10807.2	39282.2	48797.5
448	Neu5Aca2-3Galb1-4GlcNAcb1-4Mana1-6(GlcNAcb1-4)(Neu5Aca2-3Galb1-4GlcNAcb1-4(Neu5Aca2-3Galb1-4GlcNAcb1-2)Mana1-3)Manb1-4GlcNAcb1-4GlcNAcb-Sp21	51.25	81	3863.25	12011.2	44144	54411.5
449	Neu5Aca2-3Galb1-4GlcNAcb1-6(Neu5Aca2-3Galb1-4GlcNAcb1-2)Mana1-6(GlcNAcb1-4)(Neu5Aca2-3Galb1-4GlcNAcb1-2Mana1-3)Manb1-4GlcNAcb1-4GlcNAcb-Sp21	27.25	16.25	3273.5	8445.5	39858.2	60620.8
450	Neu5Aca2-3Galb1-4GlcNAcb1-6(Neu5Aca2-3Galb1-4GlcNAcb1-2)Mana1-6(GlcNAcb1-4)(Neu5Aca2-3Galb1-4GlcNAcb1-4(Neu5Aca2-3Galb1-4GlcNAcb1-2)Mana1-3)Manb1-4GlcNAcb1-4GlcNAcb-Sp21	17.75	32.5	2767	8771.75	37920.5	49900
451	Neu5Aca2-6Galb1-4GlcNAcb1-2Mana1-6(GlcNAcb1-4)(Neu5Aca2-6Galb1-4GlcNAcb1-2Mana1-3)Manb1-4GlcNAcb1-4GlcNAcb-Sp21	-12.25	-43.25	11.25	-105.75	-479.5	-685.5
452	Neu5Aca2-6Galb1-4GlcNAcb1-4Mana1-6(GlcNAcb1-4)(Neu5Aca2-6Galb1-4GlcNAcb1-4(Neu5Aca2-6Galb1-4GlcNAcb1-2)Mana1-3)Manb1-4GlcNAcb1-4GlcNAcb-Sp21	-3.75	-40	53.5	75.25	357.5	2989.75
453	Neu5Aca2-6Galb1-4GlcNAcb1-6(Neu5Aca2-6Galb1-4GlcNAcb1-2)Mana1-6(GlcNAcb1-4)(Neu5Aca2-6Galb1-4GlcNAcb1-2Mana1-3)Manb1-4GlcNAcb1-4GlcNAcb-Sp21	-9.5	-29.75	69	284.75	1070	2566.5
454	Neu5Aca2-6Galb1-4GlcNAcb1-6(Neu5Aca2-6Galb1-4GlcNAcb1-2)Mana1-6(GlcNAcb1-4)(Neu5Aca2-6Galb1-4GlcNAcb1-4(Neu5Aca2-6Galb1-4GlcNAcb1-2)Mana1-3)Manb1-4GlcNAcb1-4GlcNAcb-Sp21	-1	-13.75	13.25	31	-76	-19.5
455	Gala1-3(Fuca1-2)Galb1-3GalNAca-Sp8	16.5	79.25	2260	3559	16215.2	51960.8
456	Gala1-3(Fuca1-2)Galb1-3GalNAcb-Sp8	12	34	1777	3184.25	19490.2	50503.2
457	Glca1-6Glca1-6Glca1-6Glcb-Sp10	-1.75	-11.25	1	-11.75	-80.25	1179.25
458	Glca1-4Glca1-4Glca1-4Glcb-Sp10	0	-8.25	29.5	-2	-358	-484.5
459	Neu5Aca2-3Galb1-4GlcNAcb1-6(Neu5Aca2-3Galb1-4GlcNAcb1-3)GalNAca-Sp14	17	17.75	213.5	468.5	1470.5	3058.75
460	Fuca1-2Galb1-4(Fuca1-3)GlcNAcb1-2Mana1-6(Fuca1-2Galb1-4(Fuca1-3)GlcNAcb1-2Mana1-3)Manb1-4GlcNAcb1-4(Fuca1-6)GlcNAcb-Sp24	802.5	1754.25	878.75	1632.5	3719	6084.25
461	Fuca1-2Galb1-3(Fuca1-4)GlcNAcb1-2Mana1-6(Fuca1-2Galb1-3(Fuca1-4)GlcNAcb1-2Mana1-3)Manb1-4GlcNAcb1-4(Fuca1-6)GlcNAcb1-4(Fuca1-6)GlcNAcb-Sp19	70	239.25	193.5	619.75	1188.75	1001
462	GlcNAcb1-6(GlcNAcb1-2)Mana1-6(GlcNAcb1-2Mana1-3)Manb1-4GlcNAcb1-4(Fuca1-6)GlcNAcb-Sp24	1264.75	3260.5	1391.75	1547.5	5525	11254.2
463	Galb1-3GlcNAcb1-2Mana1-6(GlcNAcb1-4)(Galb1-3GlcNAcb1-2Mana1-3)Manb1-4GlcNAcb1-4GlcNAcb-Sp21	58.25	162	5686.25	22198.2	52330	59250.2
464	Neu5Aca2-6Galb1-4GlcNAcb1-6(Galb1-3GlcNAcb1-3)Galb1-4Glcb-Sp21	82	155	2555	7094.25	28128.2	43372.5
465	Neu5Aca2-3Galb1-4GlcNAcb1-2Mana-Sp0	26	4	31	221.25	207	1106
466	Neu5Aca2-3Galb1-4GlcNAcb1-6GalNAca-Sp14	5.5	-25	92.25	303.25	1538.25	2301.5
467	Neu5Aca2-6Galb1-4GlcNAcb1-6GalNAca-Sp14	-12	-48	-81.75	-63	-117	336.25
468	Neu5Aca2-6Galb1-4 GlcNAcb1-6(Neu5Aca2-6Galb1-4GlcNAcb1-3)GalNAca-Sp14	5.5	49	171.75	361	1266.5	2394
469	Neu5Aca2-6Galb1-4GlcNAcb1-2Mana1-6(Neu5Aca2-6Galb1-4GlcNAcb1-2Mana1-3)Manb1-4GlcNAcb1-4(Fuca1-6)GlcNAcb-Sp24	461.25	1447.5	881.25	1167.25	1430.25	2230.25
470	Neu5Aca2-3Galb1-4GlcNAcb1-2Mana1-6(Neu5Aca2-3Galb1-4GlcNAcb1-2Mana1-3)Manb1-4GlcNAcb1-4(Fuca1-6)GlcNAcb-Sp24	471	1339	3041.5	8365.75	36113.2	52032.2
471	Mana1-6(Mana1-3)Manb1-4GlcNAcb1-4(Fuca1-6)GlcNAcb-Sp19	40.5	56.75	7	140.75	368.25	1177.75
472	Galb1-4GlcNAcb1-6(Galb1-4GlcNAcb1-2)Mana1-6(Galb1-4GlcNAcb1-2Mana1-3)Manb1-4GlcNAcb1-4(Fuca1-6)GlcNAcb-Sp24	1338.5	3523	24776.2	51947	56430.8	61578.8
473	Neu5Aca2-3Galb1-3GlcNAcb1-2Mana1-6(GlcNAcb1-4)(Neu5Aca2-3Galb1-3GlcNAcb1-2Mana1-3)Manb1-4GlcNAcb1-4GlcNAc-Sp21	-1.75	-27	-35.75	-73.5	59.75	-315.5
474	Neu5Aca2-6Galb1-4GlcNAcb1-6(Fuca1-2Galb1-4(Fuca1-3)GlcNAcb1-3)Galb1-4Glc-Sp21	7.5	-10.25	148.5	341.5	1411.5	2182.25
475	Galb1-3GlcNAcb1-6GalNAca-Sp14	43.5	93.75	5700.25	15334.8	47606	57128
476	Gala1-3Galb1-3GlcNAcb1-6GalNAca-Sp14	184.5	510.75	18644.8	44258.2	52722.5	57957.8
477	Galb1-3(Fuca1-4)GlcNAcb1-6GalNAca-Sp14	156.5	316.5	243	842	2614.25	4975
478	Neu5Aca2-3Galb1-3GlcNAcb1-6GalNAca-Sp14	-14.25	4.25	609	1038.5	5804.25	18492.8
479	(3S)Galb1-3(Fuca1-4)GlcNAcb-Sp0	69.5	178.5	175	332.25	435.75	2386.5
480	Galb1-4(Fuca1-3)GlcNAcb1-6(Neu5Aca2-6(Neu5Aca2-3Galb1-3)GlcNAcb1-3)Galb1-4Glc-Sp21	2.75	2	216.5	304.25	1360.75	3513.75
481	Fuca1-2Galb1-4GlcNAcb1-6GalNAca-Sp14	34.25	94	863.25	1920.25	5447.75	17048
482	Gala1-3Galb1-4GlcNAcb1-6GalNAca-Sp14	127.5	245	8075	26544	54122.2	61392.2
483	Galb1-4(Fuca1-3)GlcNAcb1-2Mana-Sp0	-8.25	49	-2.25	302.5	843.75	2406
484	Fuca1-2(6S)Galb1-3GlcNAcb-Sp0	1.25	-12.75	-10.5	-82.25	-85.5	-79.5
485	Gala1-3(Fuca1-2)Galb1-4GlcNAcb1-6GalNAca-Sp14	-5	-13.75	-14.25	-93.25	-219	-393.5
486	Fuca1-2Galb1-4GlcNAcb1-2Mana-Sp0	-2	-11.5	-2.25	-167.5	-388	-244.25
487	Fuca1-2Galb1-3(6S)GlcNAcb-Sp0	97.25	178.5	5362.75	14291	41119.8	55772
488	Fuca1-2(6S)Galb1-3(6S)GlcNAcb-Sp0	53.75	139.75	295.75	672.25	1795	6496.25
489	Neu5Aca2-6GalNAcb1-4(6S)GlcNAcb-Sp8	-4.25	-17	182	673.75	1851.75	3864.5
490	GalNAcb1-4(Fuca1-3)(6S)GlcNAcb-Sp8	-8.25	-42.25	64	146	1187	3379.5
491	(3S)GalNAcb1-4(Fuca1-3)GlcNAcb-Sp8	30.5	9.25	21	7.25	-261.5	2.5
492	Fuca1-2Galb1-3GlcNAcb1-6(Fuca1-2Galb1-3GlcNAcb1-3)GalNAca-Sp14	27.25	96.75	7414.5	14672.8	53222.2	63078.5
493	GalNAca1-3(Fuca1-2)Galb1-3GlcNAcb1-6GalNAca-Sp14	1244.75	3246.25	35883	46227.5	49703	54488.5
494	GlcNAcb1-6(GlcNAcb1-2)Mana1-6(GlcNAcb1-4)(GlcNAcb1-4(GlcNAcb1-2)Mana1-3)Manb1-4GlcNAcb1-4(Fuca1-6)GlcNAc-Sp21	20.75	32.5	-20	-74.5	-100.5	-100.5
495	Galb1-4GlcNAcb1-6(Galb1-4GlcNAcb1-2)Mana1-6(GlcNAcb1-4)Galb1-4GlcNAcb1-4(Gal b1-4GlcNAcb1-2)Mana1-3)Manb1-4GlcNAcb1-4(Fuca1-6)GlcNAc-Sp21	577.5	1519.5	34292	53526	55527	61722.2
496	Galb1-3GlcNAca1-3Galb1-4GlcNAcb-Sp8	374.5	786.25	32558	48474.8	55403.8	60757.5
497	Galb1-3(6S)GlcNAcb-Sp8	-10.5	-14.5	313.5	619.5	1744.75	2822
498	(6S)(4S)GalNAcb1-4GlcNAc-Sp8	-3.75	13.5	33	173.75	208.5	3451.25
499	(6S)GalNAcb1-4GlcNAc-Sp8	-5.5	-36	-67.75	-136	-46.25	-26.25
500	(3S)GalNAcb1-4(3S)GlcNAc-Sp8	-20.25	35	106.75	226.5	1316.75	3775.75
501	GalNAcb1-4(6S)GlcNAc-Sp8	89	299	6055	12470.8	42434.2	50642.5
502	(3S)GalNAcb1-4GlcNAc-Sp8	183.25	373.75	13645.5	26174.5	53111	56536.8
503	(4S)GalNAcb-Sp10	-20	-30.25	-67.75	39.25	415.5	792.5
504	Galb1-4(6P)GlcNAcb-Sp0	-6.25	-29.5	-43.25	7.5	230.5	174.25
505	(6P)Galb1-4GlcNAcb-SP0	-8.5	-41	-126	-235.25	589.75	179.75
506	GalNAca1-3(Fuca1-2)Galb1-4GlcNAcb1-6GalNAc-Sp14	849.25	1672.75	25279	47345.2	55727	59670.5
507	Neu5Aca2-6Galb1-4GlcNAcb1-2Man-Sp0	-1.25	-41.25	-58.75	-338.75	-407.5	184
508	Gala1-3Galb1-4GlcNAcb1-2Mana-Sp0	509	1441.25	23907	49081.2	54038.5	62678
509	Gala1-3(Fuca1-2)Galb1-4GlcNAcb1-2Mana-Sp0	711.75	1603.5	21272.2	27482.2	31757	36427.5
510	GalNAca1-3(Fuca1-2)Galb1-4 GlcNAcb1-2Mana-Sp0	3803.25	10605	42571.2	52335.5	56173.2	60704.5
511	Galb1-3GlcNAcb1-2Mana-Sp0	48.75	90.25	1687	5486.5	24104.5	40024.2
512	Gala1-3(Fuca1-2)Galb1-3GlcNAcb1-6GalNAc-Sp14	1009.75	1813.75	28344.5	40412.5	42620	46434
513	Neu5Aca2-3Galb1-3GlcNAcb1-2Mana-Sp0	9.5	65.75	1333	1814.75	10594.2	50733.5
514	Gala1-3Galb1-3GlcNAcb1-2Mana-Sp0	292.25	435.5	22542.5	44734.2	51619.5	59711.5
515	GalNAcb1-4GlcNAcb1-2Mana-Sp0	98	164.75	6950	13151.2	47836.8	59558
516	Neu5Aca2-3Galb1-3GlcNAcb1-4Galb1-4Glcb-Sp0	-46.5	-5.5	-79.25	-141.25	964.75	1655.75
517	GlcNAcb1-2 Mana1-6(GlcNAcb1-4)(GlcNAcb1-2Mana1-3)Manb1-4GlcNAcb1-4(Fuca1-6)GlcNAc-Sp21	29.25	22.75	3	15.75	224.25	178.75
518	Galb1-4GlcNAcb1-2 Mana1-6(GlcNAcb1-4)(Galb1-4GlcNAcb1-2Mana1-3)Manb1-4GlcNAcb1-4(Fuca1-6)GlcNAc-Sp21	340.25	563.5	26128.2	52044.8	57391.8	60614.8
519	Galb1-4GlcNAcb1-2 Mana1-6(Galb1-4GlcNAcb1-4)(Galb1-4GlcNAcb1-2Mana1-3)Manb1-4GlcNAcb1-4(Fuca1-6)GlcNAc-Sp21	346.5	807.75	18981.8	50038.8	56596.2	62537.8
520	Fuca1-4(Galb1-3)GlcNAcb1-2 Mana-Sp0	27	14	232	484	1141.5	1855.25
521	Neu5Aca2-3Galb1-4(Fuca1-3)GlcNAcb1-2Mana-Sp0	-7.5	-9	-35.5	-125.75	-414.75	-368.25
522	GlcNAcb1-3Galb1-4GlcNAcb1-6(GlcNAcb1-3)Galb1-4GlcNAc-Sp0	480.5	720	32774	52498.2	54723.8	61121.8
523	GalNAca1-3(Fuca1-2)Galb1-3GalNAcb1-3Gala1-4Galb1-4Glc-Sp21	75.5	130.75	3741	9478.25	35918.2	44791.2
524	Gala1-3(Fuca1-2)Galb1-3GalNAcb1-3Gala1-4Galb1-4Glc-Sp21	24.75	67.25	1053	1958	8252.5	31467
525	Galb1-3GalNAcb1-3Gal-Sp21	97.75	500.75	8525	22091	49098	56729.2
526	GlcNAcb1-3Galb1-4GlcNAcb1-2Mana1-6(GlcNAcb1-3Galb1-4GlcNAcb1-2Mana1-3)Manb1-4GlcNAcb1-4GlcNAcb-Sp12	1387.5	1878.5	44249.5	54673.8	57736.8	62705.2
527	GlcNAcb1-3Galb1-4GlcNAcb1-2Mana1-6(GlcNAcb1-3Galb1-4GlcNAcb1-2Mana1-3)Manb1-4GlcNAcb1-4GlcNAcb-Sp25	1110	3459.25	51657.2	53468	58299	63325.2
528	Galb1-4GlcNAcb1-3Galb1-4GlcNAcb1-2Mana1-6(Galb1-4GlcNAcb1-3Galb1-4GlcNAcb1-2Mana1-3)Manb1-4GlcNAcb1-4GlcNAcb-Sp12	642.75	1216.25	3338.5	9330.5	27913.5	38583.5
529	Fuca1-2Galb1-4GlcNAcb1-3Galb1-4GlcNAcb1-2Mana1-6(Fuca1-2Galb1-4GlcNAcb1-3Galb1-4GlcNAcb1-2Mana1-3)Manb1-4GlcNAcb1-4GlcNAcb-Sp24	1166.25	3127.25	41839.5	53829	57415	60227.2
530	GlcNAcb1-3Galb1-4GlcNAcb1-3Galb1-4GlcNAcb1-2Mana1-6(GlcNAcb1-3Galb1-4GlcNAcb1-3Galb1-4GlcNAcb1-2Mana1-3)Manb1-4GlcNAcb1-4GlcNAcb-Sp12	435.5	1090	22499.8	39290.2	49104.5	50397.5
531	Galb1-4GlcNAcb1-3Galb1-4GlcNAcb1-3Galb1-4GlcNAcb1-2Mana1-6(Galb1-4GlcNAcb1-3Galb1-4GlcNAcb1-3Galb1-4GlcNAcb1-2Mana1-3)Manb1-4GlcNAcb1-4GlcNAcb-Sp12	707.25	2150.5	46809	50351	55753	58301.8
532	Galb1-3GlcNAcb1-3Galb1-4GlcNAcb1-2Mana1-6(Galb1-3GlcNAcb1-3Galb1-4GlcNAcb1-2Mana1-3)Manb1-4GlcNAcb1-4GlcNAc-Sp25	1979.25	4453.25	42124.8	53590.2	57561	60456.5
533	Neu5Gca2-8Neu5Gca2-3Galb1-4GlcNAc-Sp0	-17.5	0.5	399	1132.25	3597.75	6842
534	Neu5Aca2-8Neu5Gca2-3Galb1-4GlcNAc-Sp0	-2	-29	709.25	1340.5	6098	8480
535	Neu5Gca2-8Neu5Aca2-3Galb1-4GlcNAc-Sp0	-8.25	-27.25	523.25	990.25	4025.75	5384.25
536	Neu5Gca2-8Neu5Gca2-3Galb1-4GlcNAcb1-3Galb1-4GlcNAc-Sp0	24.5	18.5	2121	5228.75	25752.5	36258.5
537	Neu5Gca2-8Neu5Gca2-6Galb1-4GlcNAc-Sp0	-8	-29.75	-36	-61	567.75	1289.25
538	Neu5Aca2-8Neu5Aca2-3Galb1-4GlcNAc-Sp0	-3.75	-13	-13.25	52.25	1335.5	1903.5
539	GlcNAcb1-3Galb1-4GlcNAcb1-6(GlcNAcb1-3Galb1-4GlcNAcb1-2)Mana1-6(GlcNAcb1-3Galb1-4GlcNAcb1-2Man a1-3)Manb1-4GlcNAcb1-4GlcNAc-Sp24	1168.75	2466.5	44181.2	52859.8	57029.8	60418.8
540	Galb1-4GlcNAcb1-3Galb1-4GlcNAcb1-6(Galb1-4GlcNAcb1-3Galb1-4GlcNAcb1-2)Mana1-6(Galb1-4GlcNAcb1-3Galb1-4GlcNAcb1-2Mana1-3)Manb1-4GlcNAcb1-4GlcNAc-Sp24	304.5	886.25	18027.2	24426.5	30970.2	33964.2
541	Gala1-3Galb1-4GlcNAcb1-2Mana1-6(Gala1-3Galb1-4GlcNAcb1-2Mana1-3)Manb1-4GlcNAcb1-4GlcNAc-Sp24	799.25	2224.75	35331.5	47934.2	53770.2	58230.5
542	GlcNAcb1-3Galb1-4GlcNAcb1-6(GlcNAcb1-3Galb1-3)GalNAca-Sp14	72.25	143.25	14410.5	35137.2	52145.2	52525
543	GalNAcb1-3GlcNAcb-Sp0	137.25	378.25	12662.8	30332.8	52513.8	57829
544	GalNAcb1-4GlcNAcb1-3GalNAcb1-4GlcNAcb-Sp0	122.25	248.5	11975	31687.8	55405	56142
545	GlcNAb1-3Galb1-3GalNAc-Sp14	6.25	-1.75	1623.25	3491.25	21799.5	54529.8
546	Galb1-3GlcNAcb1-6(Galb1-3)GalNAc-Sp14	2137.75	4688	46223.2	50332.2	53497.2	56482
547	(3S)GlcAb1-3Galb1-4GlcNAcb1-3Galb1-4Glc-Sp0	74.25	229.25	10455.2	21649.8	50514.2	57520
548	(3S)GlcAb1-3Galb1-4GlcNAcb1-2Mana-Sp0	-9.5	-40.75	2475.5	4231	19295.2	46085
549	Galb1-3GlcNAcb1-3Galb1-4GlcNAcb1-3Galb1-4GlcNAcb1-6(Galb1-3GlcNAcb1-3Galb1-4GlcNAcb1-3Galb1-4GlcNAb1-2)Mana1-6(Galb1-3GlcNAcb1-3Galb1-4GlcNAcb1-3Galb1-4GlcNAcb1-2Mana1-3)Manb1-4GlcNAcb1-4(Fuca1-6)GlcNAcb-Sp24	461	1070.5	36709.8	50015.2	56396.5	58937.5
550	Galb1-3GlcNAcb1-3Galb1-4GlcNAcb1-6(Galb1-3GlcNAcb1-3Galb1-4GlcNAb1-2)Mana1-6(Galb1-3GlcNAcb1-3Galb1-4GlcNAcb1-2Mana1-3)Manb1-4GlcNAcb1-4(Fuca1-6)GlcNAcb-Sp24	701.5	1923	42972.5	52430.2	55986	60515.5
551	Galb1-4GlcNAcb1-3Galb1-4GlcNAcb1-2Mana1-6(Galb1-4GlcNAcb1-3Galb1-4GlcNAcb1-2Mana1-3)Manb1-4GlcNAcb1-4(Fuca1-6)GlcNAcb-Sp24	2321.75	6725.75	48619.8	54687	56784.5	57712
552	Galb1-4GlcNAcb1-3Galb1-4GlcNAcb1-3GalNAca-Sp14	273.75	729.25	24776.8	42194.5	50663.8	52140.5
553	Galb1-4GlcNAcb1-3Galb1-4GlcNAcb1-6(Galb1-3)GalNAca-Sp14	252.5	655.25	20780.2	42196.5	48186.5	52311.2
554	Galb1-4GlcNAcb1-3Galb1-4GlcNAcb1-6(Galb1-4GlcNAcb1-3Galb1-4GlcNAcb1-3)GalNAca-Sp14	330.5	789.5	23069	39676	48856.8	50134.5
555	GlcNAcb1-3Galb1-4GlcNAcb1-3GalNAca-Sp14	98.25	206.5	15834.5	34945	49187.2	56370.8
556	GlcNAcb1-3Galb1-4GlcNAcb1-6(Galb1-3)GalNAca-Sp14	130	316.75	11602.8	29224	53644.8	60024.5
557	GlcNAcb1-3Galb1-4GlcNAcb1-6(GlcNAcb1-3Galb1-4GlcNAcb1-3)GalNAca-Sp14	171	496.5	24089.2	46450.2	54797.5	60709
558	GlcNAcb1-3Galb1-4GlcNAcb1-3Galb1-4GlcNAcb1-3GalNAca-Sp14	396.5	776.25	39595.2	50609	53763.2	59938
559	Galb1-4GlcNAcb1-3Galb1-3GalNAca-Sp14	294.25	623.75	25158.5	40089.5	48596.2	55649.8
560	Neu5Aca2-6Galb1-4GlcNAcb1-6(Galb1-3)GalNAca-Sp14	-4.25	-33	1039.75	1656.75	6164	28218
561	GlcNAcb1-6(Neu5Aca2-3Galb1-3)GalNAca-Sp14	-8	41.25	632.75	1780	7460.25	18992
562	Galb1-3GalNAcb1-4(Neu5Aca2-8Neu5Aca2-8Neu5Aca2-3)Galb1-4Glcb-Sp21	63	93	56.75	64.5	236.75	1815.75

## Sheet: 9N_CFG
	Structure_on_Masterlist	0.04 µM Gal9N	0.12 µM Gal9N	0.36 µM Gal9N	1.1 µM Gal9N	3.3 µM Gal9N	10 µM Gal9N
1	Gala-Sp8	-0.51	-4.9625	-6.805	-13.755	-15.7275	-26.7075
2	Glca-Sp8	-2.6175	-4.7975	-1.3575	-7.7025	-19.9475	-26.59
3	Mana-Sp8	-0.09	-3.96	-3.49	-15.3575	-36.5875	-55.5475
4	GalNAca-Sp8	4.32	0.92	8.535	19.515	9.115	45.075
5	Fuca-Sp8	0.9	-0.7825	-5.0575	8.915	-3.3325	-6.7275
6	Fuca-Sp9	-8.245	-15.1975	-13.635	-8.61	-13.44	-12.9025
7	Rhaa-Sp8	1.075	3.8975	7.115	23.9675	26.5725	74.6725
8	Neu5Aca-Sp11	2.305	-0.095	1.76	72.03	7.6325	172.093
9	Neu5Aca-Sp8	4.6175	4.4425	17.1625	27.47	19.7825	21.185
10	Neu5Acb-Sp8	-2.7	-0.9875	-6.3125	-15.155	-30.055	-9.6525
11	Galb-Sp8	-1.1375	-3.35	-1.0325	5.125	-3.5025	-10.8375
12	Glcb-Sp8	2.05	-1.5475	-3.2525	-6.175	-9.975	-83.565
13	Manb-Sp8	-3.0375	0.615	-1.0225	-4.4875	-15.11	-43.2475
14	GalNAcb-Sp8	1.5925	0.415	1.4425	0.4575	21.005	-61.59
15	GlcNAcb-Sp0	3.5075	0.7725	1.52	1.3375	-8.7075	-10.4475
16	GlcNAcb-Sp8	3.455	0.6725	8.175	20.07	64.36	50.8925
17	GlcN(Gc)b-Sp8	0.0775	-3.8725	-5.06	-7.78	-13.495	-28.5025
18	(3S)Galb1-4(6S)Glcb-Sp0	21.2525	61.4475	213.972	545.66	4140.78	9004.37
19	(3S)Galb1-4(6S)Glcb-Sp8	19.755	60.485	198.37	512.56	3926.32	8107.3
20	Galb1-4GlcNAcb1-6(Galb1-4GlcNAcb1-3)GalNAc-Sp14	1.46	1.6475	6.2725	4.3975	2.715	5.22
21	Galb1-4GlcNAcb1-6(Galb1-4GlcNAcb1-3)GalNAca-Sp8	7.17	10.4875	49.6825	152.107	237.743	830.615
22	GlcNAcb1-6(GlcNAcb1-4)(GlcNAcb1-3)GlcNAc-Sp8	4.265	-1.0925	5.495	3.9325	34.3575	169.1
23	(3S)Galb1-4(Fuca1-3)(6S)Glc-Sp0	-5.2225	5.675	18.025	69.6675	113.927	322.752
24	(3S)Galb1-4Glcb-Sp8	12.84	34.4275	106.54	261.033	812.345	3467.9
25	6S(3S)Galb1-4(6S)GlcNAcb-Sp0	1.6425	0.5575	5.57	22.6525	38.97	392.68
26	6S(3S)Galb1-4GlcNAcb-Sp0	0.6025	-1.9175	0.7025	5.1775	-0.5925	27.1025
27	(3S)Galb1-3(Fuca1-4)GlcNAcb-Sp8	4.33	3.255	6.73	24.965	44.03	264.733
28	(3S)Galb1-3GalNAca-Sp8	19.27	61.785	263.645	821.57	5894.98	13020.7
29	(3S)Galb1-3GlcNAcb-Sp0	19.0775	17.9575	77.225	383.428	833.148	4039.76
30	(3S)Galb1-3GlcNAcb-Sp8	0.425	6.4025	61.5725	184.278	521.065	2285.83
31	(3S)Galb1-4(Fuca1-3)GlcNAc-Sp0	0.5775	-1.9075	-1.735	142.39	25.3675	304.728
32	(3S)Galb1-4(Fuca1-3)GlcNAc-Sp8	2.25	1.9	4.535	0.955	13.6925	58.7725
33	(3S)Galb1-4(6S)GlcNAcb-Sp0	7.435	15.325	58.9025	254.863	427.065	1538.22
34	(3S)Galb1-4(6S)GlcNAcb-Sp8	4.3	11.5375	49.68	114.955	303.28	1240.25
35	(3S)Galb1-4GlcNAcb-Sp0	4.65	4.0825	34.96	128.713	228.925	801.117
36	(3S)Galb1-4GlcNAcb-Sp8	7.6225	13.19	38.435	73.565	220.218	578.768
37	(3S)Galb-Sp8	1.2325	1.2525	-1.4975	-2.785	5.1175	19.125
38	(6S)(4S)Galb1-4GlcNAcb-Sp0	1.3375	-3.5975	-0.87	16.3	14.4875	-96.555
39	(4S)Galb1-4GlcNAcb-Sp8	-0.6375	0.9425	-4.8325	-0.695	-9.84	-12.7275
40	(6P)Mana-Sp8	0.745	0.25	0.1775	7.0225	8.6575	-36.6625
41	(6S)Galb1-4Glcb-Sp0	-0.185	-0.7775	1.335	0.69	5.0675	-5.42
42	(6S)Galb1-4Glcb-Sp8	-7.55	-10.4125	-10.5875	-11.0125	-27.765	-0.7725
43	(6S)Galb1-4GlcNAcb-Sp8	-4.015	3.0025	4.1875	12.31	22.595	66.1575
44	(6S)Galb1-4(6S)Glcb-Sp8	0.24	0.3325	3.405	7.795	17.695	134.023
45	Neu5Aca2-3(6S)Galb1-4GlcNAcb-Sp8	3.055	-2.26	-1.885	1.93	-8.855	13.2775
46	(6S)GlcNAcb-Sp8	1.74	-1.345	-0.01	2.8325	16.0675	23.9925
47	Neu5,9Ac2a-Sp8	-1.7775	-6.235	-0.06	-7.3625	-7.41	-13.1725
48	Neu5,9Ac2a2-6Galb1-4GlcNAcb-Sp8	1.225	-5.675	-1.7475	-6.305	-15.39	-50.0875
49	Mana1-6(Mana1-3)Manb1-4GlcNAcb1-4GlcNAcb-Sp12	1.415	2.485	0.0425	0.645	-0.2025	22.8175
50	Mana1-6(Mana1-3)Manb1-4GlcNAcb1-4GlcNAcb-Sp13	0.325	-2.645	-2.815	-1.2525	4.2	0.0825
51	GlcNAcb1-2Mana1-6(GlcNAcb1-2Mana1-3)Manb1-4GlcNAcb1-4GlcNAcb-Sp12	2.9275	1.005	-2.6825	1.245	-19.1625	76.775
52	GlcNAcb1-2Mana1-6(GlcNAcb1-2Mana1-3)Manb1-4GlcNAcb1-4GlcNAcb-Sp13	1.665	0.7175	4.33	25.8725	19.87	64.5775
53	Galb1-4GlcNAcb1-2Mana1-6(Galb1-4GlcNAcb1-2Mana1-3)Manb1-4GlcNAcb1-4GlcNAcb-Sp12	1.345	2.37	6.175	106.15	71.245	380.558
54	Neu5Aca2-6Galb1-4GlcNAcb1-2Mana1-6(Neu5Aca2-6Galb1-4GlcNAcb1-2Mana1-3)Manb1-4GlcNAcb1-4GlcNAcb-Sp12	-3.13	0.2675	0.5625	338.41	79.8125	479.217
55	Neu5Aca2-6Galb1-4GlcNAcb1-2Mana1-6(Neu5Aca2-6Galb1-4GlcNAcb1-2Man-a1-3)Manb1-4GlcNAcb1-4GlcNAcb-Sp21	7.8775	-2.5025	1.6725	42.4775	10.6175	138.748
56	Neu5Aca2-6Galb1-4GlcNAcb1-2Mana1-6(Neu5Aca2-6Galb1-4GlcNAcb1-2Mana1-3)Manb1-4GlcNAcb1-4GlcNAcb-Sp24	10.3375	29.2275	63.8875	157.167	137.175	307.377
57	Fuca1-2Galb1-3GalNAcb1-3Gala-Sp9	-2.91	-4.8725	-1.8825	-2.025	-20.1425	-10.665
58	Fuca1-2Galb1-3GalNAcb1-3Gala1-4Galb1-4Glcb-Sp9	2.2925	0.4075	-1.5	7.6825	27.9275	304.505
59	Fuca1-2Galb1-3(Fuca1-4)GlcNAcb-Sp8	-0.9125	-3.3025	-2.5175	-0.86	10.47	59.13
60	Fuca1-2Galb1-3GalNAca-Sp14	3.17	5.1575	3.5425	1.5325	8.0075	93.5575
61	Fuca1-2Galb1-3GalNAca-Sp8	1.09	9.87	10.93	15.2325	32.505	59.2275
62	Fuca1-2Galb1-3GalNAcb1-4(Neu5Aca2-3)Galb1-4Glcb-Sp0	-1.9625	0.0675	-3.34	-7.2525	-23.6375	-23.69
63	Fuca1-2Galb1-3GalNAcb1-4(Neu5Aca2-3)Galb1-4Glcb-Sp9	0.48	-3.5	2.76	4.765	20.2625	179.607
64	Fuca1-2Galb1-3GlcNAcb1-3Galb1-4Glcb-Sp10	62.69	164.637	910.23	3259.77	40139.7	48278.1
65	Fuca1-2Galb1-3GlcNAcb1-3Galb1-4Glcb-Sp8	84.6725	161.463	854.03	2867.12	36962.3	47485.7
66	Fuca1-2Galb1-3GlcNAcb-Sp0	1.1475	3.9175	19.2125	29.89	105.097	294.295
67	Fuca1-2Galb1-3GlcNAcb-Sp8	1.1925	1.4575	11.3675	31.92	56.945	260.358
68	Fuca1-2Galb1-4(Fuca1-3)GlcNAcb1-3Galb1-4(Fuca1-3)GlcNAcb-Sp0	1.0725	0.2525	0.9775	2.2675	2.29	29.9375
69	Fuca1-2Galb1-4(Fuca1-3)GlcNAcb1-3Galb1-4(Fuca1-3)GlcNAcb1-3Galb1-4(Fuca1-3)GlcNAcb-Sp0	7.0675	-1.77	3.155	12.565	16.4125	108.802
70	Fuca1-2Galb1-4(Fuca1-3)GlcNAcb-Sp0	-2.0075	-2.1775	-0.845	8.1575	30.8375	83.2575
71	Fuca1-2Galb1-4(Fuca1-3)GlcNAcb-Sp8	2.79	6.7925	18.81	26.925	48.0375	114.297
72	Fuca1-2Galb1-4GlcNAcb1-3Galb1-4GlcNAcb-Sp0	5.155	21.01	53.405	108.172	271.16	1398.83
73	Fuca1-2Galb1-4GlcNAcb1-3Galb1-4GlcNAcb1-3Galb1-4GlcNAcb-Sp0	-0.97	-3.24	-2.6	-15.4575	-12.7025	-47.005
74	Fuca1-2Galb1-4GlcNAcb-Sp0	4.0625	2.455	8.75	14.255	25.4775	281.91
75	Fuca1-2Galb1-4GlcNAcb-Sp8	5.5675	10.0325	14.86	39.715	90.4675	151.423
76	Fuca1-2Galb1-4Glcb-Sp0	3.4425	-0.4325	16.685	65.06	98.955	294.618
77	Fuca1-2Galb-Sp8	-2.8925	-2.0075	-3.78	2.395	2.4725	2.7425
78	Fuca1-3GlcNAcb-Sp8	-1.0925	4.4375	13.25	95.0825	55.375	278.812
79	Fuca1-4GlcNAcb-Sp8	2.8975	3.0925	8.3775	36.675	36.67	73.1975
80	Fucb1-3GlcNAcb-Sp8	-1.005	6.55	4.765	19.5075	30.3025	178.688
81	GalNAca1-3(Fuca1-2)Galb1-3GlcNAcb-Sp0	138.768	269.688	1729.15	5839.88	18753.4	23086.3
82	GalNAca1-3(Fuca1-2)Galb1-4(Fuca1-3)GlcNAcb-Sp0	3.605	10.2975	19.765	41.03	87.5525	320.3
83	(3S)Galb1-4(Fuca1-3)Glcb-Sp0	-2.05	-0.0025	4.9725	3.42	10.63	184.61
84	GalNAca1-3(Fuca1-2)Galb1-4GlcNAcb-Sp0	32.41	85.0125	299.853	799.033	4614.21	22889.1
85	GalNAca1-3(Fuca1-2)Galb1-4GlcNAcb-Sp8	14.7	27.645	78.0275	196.27	672.202	2607.51
86	GalNAca1-3(Fuca1-2)Galb1-4Glcb-Sp0	132.645	276.035	2720.21	9144.98	40548.9	44425.8
87	GlcNAcb1-3Galb1-3GalNAca-Sp8	12.175	31.785	87.8925	225.46	581.765	1650.52
88	GalNAca1-3(Fuca1-2)Galb-Sp18	2.97	4.325	10.6	27.4375	67.9975	282.63
89	GalNAca1-3(Fuca1-2)Galb-Sp8	1.4025	-1.0775	7.4025	22.8225	33.7225	54.4225
90	GalNAca1-3GalNAcb-Sp8	0.345	1.21	12.7775	51.8375	109.845	278.798
91	GalNAca1-3Galb-Sp8	1.6125	-2.5	1.83	16.4375	25.535	156.415
92	GalNAca1-4(Fuca1-2)Galb1-4GlcNAcb-Sp8	8.15	5.8825	24.2125	57.2125	109.17	253.532
93	GalNAcb1-3GalNAca-Sp8	5.63	2.7775	10.9125	19.4775	58.375	61.065
94	GalNAcb1-3(Fuca1-2)Galb-Sp8	3.89	6.195	9.7775	28.6375	62.09	163.702
95	GalNAcb1-3Gala1-4Galb1-4GlcNAcb-Sp0	6.1225	10.9625	27.455	52.8	153.925	573.337
96	GalNAcb1-4(Fuca1-3)GlcNAcb-Sp0	-0.4425	1.61	6.685	24.7775	39.72	303.84
97	GalNAcb1-4GlcNAcb-Sp0	5.1475	0.44	11.04	123.478	234.048	484.075
98	GalNAcb1-4GlcNAcb-Sp8	2.1875	4.1075	22.075	92.915	127.79	375.75
99	Gala1-2Galb-Sp8	1.9925	-0.375	-0.2425	3.3225	4.515	3.06
100	Gala1-3(Fuca1-2)Galb1-3GlcNAcb-Sp0	20.7975	36.635	96.5125	246.632	791.477	4248.27
101	Gala1-3(Fuca1-2)Galb1-3GlcNAcb-Sp8	13.26	25.1875	85.795	240.812	788.192	3138.17
102	Gala1-3(Fuca1-2)Galb1-4(Fuca1-3)GlcNAcb-Sp0	2.385	32.67	57.5425	117.248	155.752	386.902
103	Gala1-3(Fuca1-2)Galb1-4(Fuca1-3)GlcNAcb-Sp8	3.4	1.5425	6.4475	23.2025	28.535	64.3525
104	Gala1-3(Fuca1-2)Galb1-4GlcNAc-Sp0	4.7625	20.0275	46.47	192.778	361.752	1508.79
105	Gala1-3(Fuca1-2)Galb1-4Glcb-Sp0	21.3675	33.105	133.345	338.71	1266.49	6030.39
106	Gala1-3(Fuca1-2)Galb-Sp18	6.0075	4.7875	15.9175	23.5525	47.28	140.065
107	Gala1-3(Fuca1-2)Galb-Sp8	38.7975	117.735	383.832	906.29	1629.51	2110.87
108	Gala1-4(Gala1-3)Galb1-4GlcNAcb-Sp8	0.08	3.3175	12.44	24.7975	41.8325	206.863
109	Gala1-3GalNAca-Sp16	1.7625	2.94	-0.835	5.1675	-4.375	13.6075
110	Gala1-3GalNAca-Sp8	-0.015	-0.7025	-0.395	7.2825	-11.82	5.315
111	Gala1-3GalNAcb-Sp8	-0.3125	0.8275	-2.54	-0.59	-1.045	-9.945
112	Gala1-3Galb1-4(Fuca1-3)GlcNAcb-Sp8	3.735	4.615	4.7675	12.04	30.245	125.427
113	Gala1-3Galb1-3GlcNAcb-Sp0	4.705	16.3975	53.1575	101.26	248.833	858.49
114	Gala1-3Galb1-4GlcNAcb-Sp8	9.21	12.665	35.7075	75.595	186.84	494.4
115	Gala1-3Galb1-4Glcb-Sp0	9.99	32.905	81.8175	221.81	686.013	1951.62
116	Gala1-3Galb1-4Glc-Sp10	12.5025	21.5425	73.6325	190.675	598.158	2449.15
117	Gala1-3Galb-Sp8	-2.6825	-0.6975	-1.425	-4.7975	-3.565	-7.025
118	Gala1-4(Fuca1-2)Galb1-4GlcNAcb-Sp8	-0.29	1.585	5.99	19.19	46.755	36.6875
119	Gala1-4Galb1-4GlcNAcb-Sp0	5.6375	2.6	5.845	35.63	32.5075	267.103
120	Gala1-4Galb1-4GlcNAcb-Sp8	1.1725	2.0075	12.905	636.595	923.112	1210.87
121	Gala1-4Galb1-4Glcb-Sp0	2.12	-1.32	-0.765	-15.06	14.3225	24.1275
122	GalNAca-Sp15	0.23	-3.6275	-7.695	-15.7025	-25.1875	-39.06
123	Gala1-4GlcNAcb-Sp8	7.95	6.5025	18.36	29.375	62.0075	124.957
124	Gala1-6Glcb-Sp8	1.1075	0.3225	-3.1	-7.1575	-10.7425	-51.8275
125	Galb1-2Galb-Sp8	2.665	0.035	1.18	0.0025	-4.5275	-23.1825
126	Galb1-3(Fuca1-4)GlcNAcb1-3Galb1-4(Fuca1-3)GlcNAcb-Sp0	-0.0675	1.36	0.105	15.6025	5.74	44.4575
127	Galb1-3GlcNAcb1-3Galb1-4(Fuca1-3)GlcNAcb-Sp0	2.2425	4.145	13.2125	86.5125	65.335	130.075
128	Galb1-3(Fuca1-4)GlcNAc-Sp0	-0.4125	-2.255	6.595	50.6625	12.04	240.565
129	Galb1-3(Fuca1-4)GlcNAc-Sp8	4.27	2.065	4.5325	31.255	20.15	18.9375
130	Fuca1-4(Galb1-3)GlcNAcb-Sp8	1.985	3.8875	2.6225	-27.1275	-0.7625	59.2775
131	Galb1-4GlcNAcb1-6GalNAc-Sp14	0.1	2.6275	1.315	2.2325	12.3825	87.35
132	Galb1-4GlcNAcb1-6GalNAca-Sp8	6.2875	3.8075	11.9675	28.8675	68.41	207.965
133	GlcNAcb1-6(Galb1-3)GalNAca-Sp8	3.8275	1.5225	19.68	54.2875	143.72	345.095
134	Neu5Aca2-6(Galb1-3)GalNAca-Sp14	2.84	-0.115	4.355	6.4025	19.1675	90.085
135	Neu5Aca2-6(Galb1-3)GalNAca-Sp8	0.965	-2.3125	1.7775	3.625	21.0075	53.5425
136	Neu5Acb2-6(Galb1-3)GalNAca-Sp8	0.4025	-3.6675	-2.9925	-6.8525	-27.8425	-48.5025
137	Neu5Aca2-6(Galb1-3)GlcNAcb1-4Galb1-4Glcb-Sp10	3.2075	-0.91	1.9525	16.58	29.615	129.54
138	Galb1-3GalNAca-Sp14	-1.6875	-0.1625	-3.1775	4.885	-7.93	32.305
139	Galb1-3GalNAca-Sp16	6.815	4.5575	6.81	7.3675	9.415	34.1475
140	Galb1-3GalNAca-Sp8	3.245	5.1525	10.7575	17.2825	50.145	158.887
141	Galb1-3GalNAcb-Sp8	9.2	11.86	36.36	111.98	291.543	875.173
142	Galb1-3GalNAcb1-3Gala1-4Galb1-4Glcb-Sp0	7.01	11.2575	38.0525	168.532	265.895	1433.71
143	Galb1-3GalNAcb1-4(Neu5Aca2-3)Galb1-4Glcb-Sp0	2.325	4.9525	23.2975	83.6725	186.843	582.84
144	Galb1-3GalNAcb1-4Galb1-4Glcb-Sp8	7.3425	7.055	20.175	70.2325	141.123	617.862
145	Galb1-3Galb-Sp8	2.6175	3.4425	9.3275	19.0775	51.49	80.5525
146	Galb1-3GlcNAcb1-3Galb1-4GlcNAcb-Sp0	12.55	25.1825	99.7475	229.262	707.85	3460.55
147	Galb1-3GlcNAcb1-3Galb1-4Glcb-Sp10	18.93	70.595	321.44	830.653	15248.4	26523
148	Galb1-3GlcNAcb-Sp0	2.3775	5.75	11.99	31.5775	80.67	292.045
149	Galb1-3GlcNAcb-Sp8	7.19	4.425	10.6225	53.69	75.1425	173.055
150	Galb1-4(Fuca1-3)GlcNAcb-Sp0	22.9925	22.565	20.895	56.9975	20.7675	57.74
151	Galb1-4(Fuca1-3)GlcNAcb-Sp8	-9.4825	-9.065	-9.2775	-7.2125	-7.4025	-0.395
152	Galb1-4(Fuca1-3)GlcNAcb1-3Galb1-4(Fuca1-3)GlcNAcb-Sp0	4.6975	1.17	5.1225	57.8975	23.565	107.31
153	Galb1-4(Fuca1-3)GlcNAcb1-3Galb1-4(Fuca1-3)GlcNAcb1-3Galb1-4(Fuca1-3)GlcNAcb-Sp0	3.61	8.105	17.6425	40.11	127.625	416.955
154	Galb1-4(6S)Glcb-Sp0	3.5475	0.83	24.395	39.94	111.845	436.998
155	Galb1-4(6S)Glcb-Sp8	5.45	3.37	17.6625	28.6875	106.918	260.635
156	Galb1-4GalNAca1-3(Fuca1-2)Galb1-4GlcNAcb-Sp8	29.01	90.0825	351.762	1040.89	15265.8	35917.6
157	Galb1-4GalNAcb1-3(Fuca1-2)Galb1-4GlcNAcb-Sp8	3.205	2.485	12.9775	26.22	58.3925	124.468
158	Galb1-4GlcNAcb1-3GalNAc-Sp14	1.03	-1.115	-7.44	-3.86	-13.44	-22.855
159	Galb1-4GlcNAcb1-3GalNAca-Sp8	5.2975	4.825	13.005	63.1325	121.455	177.537
160	Galb1-4GlcNAcb1-3Galb1-4(Fuca1-3)GlcNAcb1-3Galb1-4(Fuca1-3)GlcNAcb-Sp0	7.7825	6.3425	20.7025	56.9325	169.34	390.562
161	Galb1-4GlcNAcb1-3Galb1-4GlcNAcb1-3Galb1-4GlcNAcb-Sp0	24.1375	63.58	277.158	704.158	10004	33720.9
162	Galb1-4GlcNAcb1-3Galb1-4GlcNAcb-Sp0	14.955	41.115	144.183	412.858	1967.1	12378.3
163	Galb1-4GlcNAcb1-3Galb1-4Glcb-Sp0	65.195	166.347	924.553	2922.87	40544.4	48472.3
164	Galb1-4GlcNAcb1-3Galb1-4Glcb-Sp8	68.78	166.988	1901.55	7143.6	44236.7	50247
165	Galb1-4GlcNAcb1-6(Galb1-3)GalNAc-Sp14	3.12	-0.335	11.58	73.8325	143.36	267.685
166	Galb1-4GlcNAcb1-6(Galb1-3)GalNAca-Sp8	5.8125	0.2475	6.5075	6.685	79.5525	369.517
167	Galb1-4GlcNAcb-Sp0	-1.63	1.18	-2.385	8.61	3.4175	21.075
168	Galb1-4GlcNAcb-Sp8	7.2425	18.8775	47.85	72.2975	130.705	347.223
169	Galb1-4GlcNAcb-Sp23	-1.9525	4.65	12.345	20.0075	44.9875	234.425
170	Galb1-4Glcb-Sp0	1.105	2.08	-2.695	-5.2725	17.26	19.935
171	Galb1-4Glcb-Sp8	-2.6925	0.105	2.8725	11.53	40.5925	83.0275
172	GlcNAca1-3Galb1-4GlcNAcb-Sp8	6.195	17.225	82.065	229.63	386.88	1128.91
173	GlcNAca1-6Galb1-4GlcNAcb-Sp8	9.7125	2.1775	4.915	97.86	49.875	259.752
174	GlcNAcb1-2Galb1-3GalNAca-Sp8	-10.425	-5.0925	-1.225	11.42	20.965	53.5775
175	GlcNAcb1-6(GlcNAcb1-3)GalNAca-Sp14	0.85	-0.195	2.1775	12.6975	19.4325	96.615
176	GlcNAcb1-6(GlcNAcb1-3)GalNAca-Sp8	4.515	7.04	13.37	113.332	65.2875	225.148
177	GlcNAcb1-6(GlcNAcb1-3)Galb1-4GlcNAcb-Sp8	-0.65	1.265	1.275	15.99	37.2325	400.233
178	GlcNAcb1-3GalNAca-Sp14	3.325	1.2075	6.665	7.705	1.4275	-25.8425
179	GlcNAcb1-3GalNAca-Sp8	4.955	0.9625	8.0675	32.63	48.735	113.778
180	GlcNAcb1-3Galb-Sp8	0.2925	1.8225	-1.11	-2.08	9.105	1.805
181	GlcNAcb1-3Galb1-4GlcNAcb-Sp0	14.7125	10.4875	35.8775	92.735	269.897	637.523
182	GlcNAcb1-3Galb1-4GlcNAcb-Sp8	23.2475	50.6725	111.543	224.64	523.485	1264.15
183	GlcNAcb1-3Galb1-4GlcNAcb1-3Galb1-4GlcNAcb-Sp0	14.9825	33.555	91.68	271.945	1211.87	6337.45
184	GlcNAcb1-3Galb1-4Glcb-Sp0	14.2775	34.565	117.153	274.702	1137.53	6040.69
185	GlcNAcb1-4-MDPLys	-0.725	0.54	-2.53	2.21	-7.445	34.05
186	GlcNAcb1-6(GlcNAcb1-4)GalNAca-Sp8	5.1475	2.9725	3.3875	5.7625	39.1475	59.2925
187	GlcNAcb1-4Galb1-4GlcNAcb-Sp8	-1.2375	0.9175	6.545	27.3375	22.56	101.468
188	GlcNAcb1-4GlcNAcb1-4GlcNAcb1-4GlcNAcb1-4GlcNAcb1-4GlcNAcb1-Sp8	-1.6625	-1.6325	-3.5975	-23.6175	-21.9075	-8.4675
189	GlcNAcb1-4GlcNAcb1-4GlcNAcb1-4GlcNAcb1-4GlcNAcb1-Sp8	0.5675	-0.8375	-0.73	1.0375	-10.87	59.09
190	GlcNAcb1-4GlcNAcb1-4GlcNAcb-Sp8	-0.7825	0.275	7.575	14.6225	36.7175	99.16
191	GlcNAcb1-6GalNAca-Sp14	-1.7725	4.62	2.6475	5.7325	40.6275	9
192	GlcNAcb1-6GalNAca-Sp8	1.1725	5.545	14.6675	58.7025	106.213	311.735
193	GlcNAcb1-6Galb1-4GlcNAcb-Sp8	1.895	3.965	16.0225	60.73	122.347	228.255
194	Glca1-4Glcb-Sp8	2.2075	2.405	16.485	27.185	77.8775	152.572
195	Glca1-4Glca-Sp8	6.3375	15.9625	40.945	86.615	164.352	278.095
196	Glca1-6Glca1-6Glcb-Sp8	-1.48	3.88	4.655	10.385	28.9125	19.37
197	Glcb1-4Glcb-Sp8	3.3925	-0.8675	2.66	13.275	32.45	38
198	Glcb1-6Glcb-Sp8	-0.13	-1.3625	-0.8025	-2.305	-1.8	5.3225
199	G-ol-Sp8	-2.0075	-2.32	-4.19	-6.275	-10.49	-12.495
200	GlcAa-Sp8	2.25	-1.8275	-1.575	-0.485	-2.96	-1.3775
201	GlcAb-Sp8	-1.45	-3.0975	-1.9675	-9.3025	-11.2225	-42.715
202	GlcAb1-3Galb-Sp8	-3.6925	-7.0675	-7.665	-10.68	-25.78	-17.0975
203	GlcAb1-6Galb-Sp8	0.465	-0.12	0.9675	4.0775	4.5375	7.1625
204	KDNa2-3Galb1-3GlcNAcb-Sp0	3.4875	7.9025	28.9525	67.3175	176.977	473.658
205	KDNa2-3Galb1-4GlcNAcb-Sp0	0.5325	-0.7075	4.59	6.2625	44.5775	105.118
206	Mana1-2Mana1-2Mana1-3Mana-Sp9	-1.05	3.575	2.54	32.9475	73.2025	231.66
207	Mana1-2Mana1-6(Mana1-2Mana1-3)Mana-Sp9	-0.815	-0.3575	5.1275	3.2475	10.7775	22.3625
208	Mana1-2Mana1-3Mana-Sp9	3.4575	-1.09	3.7475	8.4975	14.26	181.048
209	Mana1-6(Mana1-3)Mana-Sp9	4.1375	-1.6575	5.0125	11.595	8.275	34.76
210	Mana1-2Mana1-2Mana1-6(Mana1-3)Mana-Sp9	4.3175	1.68	1.66	1.22	11.4825	1.195
211	Mana1-6(Mana1-3)Mana1-6(Mana1-2Mana1-3)Manb1-4GlcNAcb1-4GlcNAcb-Sp12	18.625	46.4425	184.935	462.772	1379.81	2897.64
212	Mana1-6(Mana1-3)Mana1-6(Mana1-3)Manb1-4GlcNAcb1-4GlcNAcb-Sp12	-0.26	2.0125	-2.97	1.79	9.61	102.325
213	Manb1-4GlcNAcb-Sp0	-0.45	0.0775	7.9225	33.25	62.815	106.168
214	Neu5Aca2-3Galb1-4GlcNAcb1-3Galb1-4(Fuca1-3)GlcNAcb-Sp0	-0.1775	0.1375	6.6	29.16	36.425	78.565
215	(3S)Galb1-4(Fuca1-3)(6S)GlcNAcb-Sp8	15.0525	67.16	161.178	300.215	509.783	1346.97
216	Fuca1-2(6S)Galb1-4GlcNAcb-Sp0	7.015	3.01	7.305	6.9275	21.93	317.067
217	Fuca1-2Galb1-4(6S)GlcNAcb-Sp8	2.2325	10.35	36.7675	85.0075	177.26	340.738
218	Fuca1-2(6S)Galb1-4(6S)Glcb-Sp0	0.7225	1.8225	-0.345	11.2625	3.67	324.392
219	Neu5Aca2-3Galb1-3GalNAca-Sp14	1.7975	-0.535	3.26	24.575	56.2025	154.275
220	Neu5Aca2-3Galb1-3GalNAca-Sp8	-3.2775	1.1	15.095	33.3275	104.495	499.12
221	GalNAcb1-4(Neu5Aca2-8Neu5Aca2-8Neu5Aca2-8Neu5Aca2-3)Galb1-4Glcb-Sp0	0.055	-3.0775	-3.6575	-4.645	-6.8475	-28.1225
222	GalNAcb1-4(Neu5Aca2-8Neu5Aca2-8Neu5Aca2-3)Galb1-4Glcb-Sp0	-1.615	-3.815	-4.24	-6.8625	-20.56	-2.8
223	Neu5Aca2-8Neu5Aca2-8Neu5Aca2-3Galb1-4Glcb-Sp0	-0.9375	1.485	3.45	11.88	36.235	127.942
224	GalNAcb1-4(Neu5Aca2-8Neu5Aca2-3)Galb1-4Glcb-Sp0	5.0675	-0.875	-1.81	-9.2825	-8.625	37.2675
225	Neu5Aca2-8Neu5Aca2-8Neu5Aca-Sp8	-3.0025	-2.8325	-5.54	-21.475	-20.345	-47.3425
226	GalNAcb1-4(Neu5Aca2-3)Galb1-4GlcNAcb-Sp0	-0.26	-0.7325	0.625	6.59	-2.015	13.65
227	GalNAcb1-4(Neu5Aca2-3)Galb1-4GlcNAcb-Sp8	73.38	221.815	542.447	1258.93	2535.07	5598.41
228	GalNAcb1-4(Neu5Aca2-3)Galb1-4Glcb-Sp0	-5.71	-3.0475	3.4875	9.005	19.9175	11.1325
229	Neu5Aca2-3Galb1-3GalNAcb1-4(Neu5Aca2-3)Galb1-4Glcb-Sp0	3.95	3.325	19.76	43.4375	142.465	474.012
230	Neu5Aca2-6(Neu5Aca2-3)GalNAca-Sp8	4.9175	-1.2075	-0.9925	127.912	13.805	312.233
231	Neu5Aca2-3GalNAca-Sp8	-5.8225	-5.6275	-8.9175	-16.1525	-20.5075	0.5475
232	Neu5Aca2-3GalNAcb1-4GlcNAcb-Sp0	37.67	36.1875	52.22	98.995	163.863	629.558
233	Neu5Aca2-3Galb1-3(6S)GlcNAc-Sp8	5.5675	6.7725	15.55	34.22	69.25	70.25
234	Neu5Aca2-3Galb1-3(Fuca1-4)GlcNAcb-Sp8	6.02	7.17	21.265	101.257	156.702	794.52
235	Neu5Aca2-3Galb1-3(Fuca1-4)GlcNAcb1-3Galb1-4(Fuca1-3)GlcNAcb-Sp0	2.2225	0.0925	-3.925	-5.4975	-4.9	92.75
236	Neu5Aca2-3Galb1-4(Neu5Aca2-3Galb1-3)GlcNAcb-Sp8	0.695	0.7775	0.62	10.2125	-0.5925	104.657
237	Neu5Aca2-3Galb1-3(6S)GalNAca-Sp8	10.2275	3.855	10.975	36.205	115.472	252.24
238	Neu5Aca2-6(Neu5Aca2-3Galb1-3)GalNAca-Sp14	6.9875	24.185	65.72	186.835	493.647	830.26
239	Neu5Aca2-6(Neu5Aca2-3Galb1-3)GalNAca-Sp8	5.995	-0.71	6.575	11.865	9.9625	77.7
240	Neu5Aca2-3Galb-Sp8	0.8525	1.4975	-1.4025	12.615	-3.755	147.07
241	Neu5Aca2-3Galb1-3GalNAcb1-3Gala1-4Galb1-4Glcb-Sp0	7.8225	19.565	64.2975	178.185	564.237	2928.64
242	Neu5Aca2-3Galb1-3GlcNAcb1-3Galb1-4GlcNAcb-Sp0	11.2875	28.3875	107.535	286.467	918.855	3147.68
243	Fuca1-2(6S)Galb1-4Glcb-Sp0	0.7925	0.035	0.855	3.0325	0.115	12.6125
244	Neu5Aca2-3Galb1-3GlcNAcb-Sp0	-5.4325	-4.53	1.2	9.1575	23.37	-16.43
245	Neu5Aca2-3Galb1-4(6S)GlcNAcb-Sp8	6.1375	4.735	15.4225	43.0975	117.567	504.408
246	Neu5Aca2-3Galb1-4(Fuca1-3)(6S)GlcNAcb-Sp8	1.85	-2.9375	1.275	33.2125	-11.19	8.8925
247	Neu5Aca2-3Galb1-4(Fuca1-3)GlcNAcb1-3Galb1-4(Fuca1-3)GlcNAcb1-3Galb1-4(Fuca1-3)GlcNAcb-Sp0	3.57	0.9625	8.5375	19.56	27.2175	223.63
248	Neu5Aca2-3Galb1-4(Fuca1-3)GlcNAcb-Sp0	2.185	4.3275	10.9025	17.4975	21.5	-26.6975
249	Neu5Aca2-3Galb1-4(Fuca1-3)GlcNAcb-Sp8	6.0725	3.7675	16.17	30.2975	49.45	210.27
250	Neu5Aca2-3Galb1-4(Fuca1-3)GlcNAcb1-3Galb-Sp8	2.5225	5.0125	3.2275	7.0725	18.6825	9.2025
251	Neu5Aca2-3Galb1-4(Fuca1-3)GlcNAcb1-3Galb1-4GlcNAcb-Sp8	4.6925	10.945	20.265	41.735	76.14	236.648
252	Neu5Aca2-3Galb1-4GlcNAcb1-3Galb1-4GlcNAcb1-3Galb1-4GlcNAcb-Sp0	7.4875	18.845	60.935	245.947	467.793	1545.14
253	Neu5Aca2-3Galb1-4GlcNAcb-Sp0	0.0525	1.4575	8.9925	17.2175	16.84	25.1025
254	Neu5Aca2-3Galb1-4GlcNAcb-Sp8	-0.655	-0.6175	-4.7725	14.875	18.7125	72.17
255	Neu5Aca2-3Galb1-4GlcNAcb1-3Galb1-4GlcNAcb-Sp0	2.8025	6.3175	24.405	67.9975	183.735	588.625
256	Fuca1-2Galb1-4(6S)Glcb-Sp0	2.3075	12.0925	30.925	85.57	184.607	959.617
257	Neu5Aca2-3Galb1-4Glcb-Sp0	5.775	0.79	2.555	7.0825	55.3	143.107
258	Neu5Aca2-3Galb1-4Glcb-Sp8	-0.385	1.365	17.0825	49.13	86.585	342.27
259	Neu5Aca2-6GalNAca-Sp8	3.3675	-0.6675	-1.4525	2.865	4.6225	2.6175
260	Neu5Aca2-6GalNAcb1-4GlcNAcb-Sp0	-1.54	1.775	-1.7975	-2.65	-11.1225	-28.5025
261	Neu5Aca2-6Galb1-4(6S)GlcNAcb-Sp8	1.685	-0.105	-2.0625	16.8625	6.7	-14.345
262	Neu5Aca2-6Galb1-4GlcNAcb-Sp8	3.2375	3.6075	26.465	73.505	265.53	682.265
263	Neu5Aca2-6Galb1-4GlcNAcb1-3Galb1-4(Fuca1-3)GlcNAcb1-3Galb1-4(Fuca1-3)GlcNAcb-Sp0	5.2225	7.15	38.3875	95.425	277.913	583.655
264	Neu5Aca2-6Galb1-4GlcNAcb1-3Galb1-4GlcNAcb-Sp0	26.8125	65.4825	309.033	978.977	10862.4	34444.8
265	Neu5Aca2-6Galb1-4Glcb-Sp0	-2.2375	0.3425	0.9525	1.49	29.3325	-28.7725
266	Neu5Aca2-6Galb1-4Glcb-Sp8	3.7825	6.4325	16.505	60.1825	163.143	371.65
267	Neu5Aca2-6Galb-Sp8	6.7575	8.28	27.2275	81.7	204.5	449.877
268	Neu5Aca2-8Neu5Aca-Sp8	0.925	-0.415	-5	-7.575	-5	2.87
269	Neu5Aca2-8Neu5Aca2-3Galb1-4Glcb-Sp0	1.655	3.515	5.145	20.2625	45.655	177.738
270	Galb1-3(Fuca1-4)GlcNAcb1-3Galb1-3(Fuca1-4)GlcNAcb-Sp0	2.3725	1.0925	0.13	-2.4175	12.8	4.285
271	Neu5Acb2-6GalNAca-Sp8	3.2175	19.54	39.0625	82.605	151.127	309.61
272	Neu5Acb2-6Galb1-4GlcNAcb-Sp8	0.8125	2.4425	1.9275	4.325	1.695	31.145
273	Neu5Gca2-3Galb1-3(Fuca1-4)GlcNAcb-Sp0	0.085	-1.5375	2.5025	28.7925	17.07	18.3175
274	Neu5Gca2-3Galb1-3GlcNAcb-Sp0	17.4	6.8625	14.365	60.1525	59.06	319.627
275	Neu5Gca2-3Galb1-4(Fuca1-3)GlcNAcb-Sp0	2.62	7.11	1.1625	43.225	11.37	17.585
276	Neu5Gca2-3Galb1-4GlcNAcb-Sp0	3.8425	3.375	8.28	87.0875	43.4625	231.933
277	Neu5Gca2-3Galb1-4Glcb-Sp0	12.7475	14.525	69.8675	159.47	293.965	517.702
278	Neu5Gca2-6GalNAca-Sp0	0.76	1.895	3.5775	31.6075	9.725	129.463
279	Neu5Gca2-6Galb1-4GlcNAcb-Sp0	-0.185	2.955	0.92	14.3425	6.805	11.8675
280	Neu5Gca-Sp8	0.96	1.6875	0.545	-0.065	8.9925	45.6275
281	Neu5Aca2-3Galb1-4GlcNAcb1-6(Galb1-3)GalNAca-Sp14	5.6725	8.9775	12.37	21.8975	55.2325	621.265
282	Galb1-3GlcNAcb1-3Galb1-3GlcNAcb-Sp0	32.89	65.5175	276.52	870.938	8630.07	38477.1
283	Galb1-4(Fuca1-3)(6S)GlcNAcb-Sp0	2.6325	6.1125	6.66	37.8775	82.955	134.083
284	Galb1-4(Fuca1-3)(6S)Glcb-Sp0	0.8	2.8625	4.9	-50.555	-15.975	22.0475
285	Galb1-4(Fuca1-3)GlcNAcb1-3Galb1-3(Fuca1-4)GlcNAcb-Sp0	-1.79	-2.085	5.625	9.14	17.835	124.59
286	Galb1-4GlcNAcb1-3Galb1-3GlcNAcb-Sp0	40.8	100.005	407.235	1197.31	17602.2	43775.9
287	Neu5Aca2-3Galb1-3GlcNAcb1-3Galb1-3GlcNAcb-Sp0	42.2375	76.91	323.78	932.265	11311.8	31828.7
288	Neu5Aca2-3Galb1-4GlcNAcb1-3Galb1-3GlcNAcb-Sp0	9.365	8.9675	29.1575	57.955	172.792	398.688
289	4S(3S)Galb1-4GlcNAcb-Sp0	1.0675	2.2325	11.9275	18.5125	43.735	427.225
290	(6S)Galb1-4(6S)GlcNAcb-Sp0	1.9925	-1.16	1.125	30.4025	30.61	163.042
291	(6P)Glcb-Sp10	1.22	2.05	2.9075	-0.795	10.37	-57.255
292	Galb1-3Galb1-4GlcNAcb-Sp8	0.4325	8.9225	33.23	74.5125	221	540.13
293	Neu5Aca2-6Galb1-4GlcNAcb1-2Mana1-6(Galb1-4GlcNAcb1-2Mana1-3)Manb1-4GlcNAcb1-4GlcNAcb-Sp12	1.0175	2.24	-0.04	9.1025	16.945	207.37
294	Galb1-4GlcNAcb1-6(Galb1-4GlcNAcb1-3)Galb1-4GlcNAc-Sp0	6.5775	7.535	23.215	57.6675	140.002	378.57
295	GlcNAcb1-6(Galb1-4GlcNAcb1-3)Galb1-4GlcNAc-Sp0	4.925	22.3275	55.8975	242.395	334.183	705.227
296	Galb1-4GlcNAca1-6Galb1-4GlcNAcb-Sp0	3.615	7.68	19.0425	179.515	132.62	527.722
297	Galb1-4GlcNAcb1-6Galb1-4GlcNAcb-Sp0	45.1275	45.66	58.4775	157	152.618	340.928
298	GalNAcb1-3Galb-Sp8	26.9325	24.6425	59.0775	212.673	234.683	707.23
299	GlcAb1-3GlcNAcb-Sp8	2.545	1.5525	3.96	10.535	10.9275	105.418
300	Neu5Aca2-6Galb1-4GlcNAcb1-2Mana1-6(GlcNAcb1-2Mana1-3)Manb1-4GlcNAcb1-4GlcNAcb-Sp12	3.76	-0.2	5.57	58.49	18.1125	212.615
301	GlcNAcb1-3Man-Sp10	1.6325	-1.39	-3.805	0.665	-3.9825	12.1575
302	GlcNAcb1-4GlcNAcb-Sp10	4.1325	9.5475	18.9975	64.6125	162.395	553.955
303	GlcNAcb1-4GlcNAcb-Sp12	-0.38	0.9525	0.4775	-2.615	3.29	-18.33
304	MurNAcb1-4GlcNAcb-Sp10	-0.25	0.36	-1.6175	-2.92	-10.18	140.352
305	Mana1-6Manb-Sp10	5.3425	3.29	2.9075	7.045	27.97	126.395
306	Mana1-6(Mana1-3)Mana1-6(Mana1-3)Manb-Sp10	-0.4	-0.7375	-0.2025	4.505	-5.81	-30.5625
307	Mana1-2Mana1-6(Mana1-3)Mana1-6(Mana1-2Mana1-2Mana1-3)Mana-Sp9	2.915	-0.9075	-1.4175	5.015	6.8025	73.4525
308	Mana1-2Mana1-6(Mana1-2Mana1-3)Mana1-6(Mana1-2Mana1-2Mana1-3)Mana-Sp9	3.345	8.3125	40.495	70.0175	106.505	125.37
309	Neu5Aca2-3Galb1-4GlcNAcb1-6(Neu5Aca2-3Galb1-3)GalNAca-Sp14	-2.0625	-2.4775	17.3825	33.28	91.425	2249.52
310	Neu5Aca2-6Galb1-4GlcNAcb1-2Mana1-6(Neu5Aca2-3Galb1-4GlcNAcb1-2Mana1-3)Manb1-4GlcNAcb1-4GlcNAcb-Sp12	6.7575	2.5275	2.5	7.64	18.3825	28.28
311	Galb1-4GlcNAcb1-2Mana1-6(Neu5Aca2-6Galb1-4GlcNAcb1-2Mana1-3)Manb1-4GlcNAcb1-4GlcNAcb-Sp12	0.195	4.915	7.53	25.335	39.0325	788.775
312	Neu5Aca2-8Neu5Aca2-8Neu5Acb-Sp8	23.76	5.3775	6.4675	2.2575	0.4	42.875
313	Neu5Gcb2-6Galb1-4GlcNAc-Sp8	1.66	-2.0025	3.1975	2.09	1.675	36.7175
314	Galb1-3GlcNAcb1-2Mana1-6(Galb1-3GlcNAcb1-2Mana1-3)Manb1-4GlcNAcb1-4GlcNAcb-Sp19	11.925	25.1375	64.72	145.847	564.01	2048.19
315	Neu5Aca2-3Galb1-4GlcNAcb1-2Mana1-6(Neu5Aca2-3Galb1-4GlcNAcb1-2Mana1-3)Manb1-4GlcNAcb1-4GlcNAcb-Sp12	4.485	2.62	8.4275	36.9825	55.64	257.467
316	Neu5Aca2-3Galb1-4GlcNAcb1-2Mana1-6(Neu5Aca2-6Galb1-4GlcNAcb1-2Mana1-3)Manb1-4GlcNAcb1-4GlcNAcb-Sp12	3.2975	3.0125	1.9425	190.865	52.3275	59.705
317	Galb1-4(Fuca1-3)GlcNAcb1-2Mana1-6(Galb1-4(Fuca1-3)GlcNAcb1-2Mana1-3)Manb1-4GlcNAcb1-4GlcNAcb-Sp20	-0.3475	-8.9e-16	3.0225	-4.8175	23.07	146.575
318	Neu5,9Ac2a2-3Galb1-3GlcNAcb-Sp0	-1.7375	-3.9825	5.4825	92.3075	36.6425	489.285
319	Neu5Aca2-6Galb1-4GlcNAcb1-3Galb1-3GlcNAcb-Sp0	493.562	1691.9	20587.5	39958.8	44588.3	46506.9
320	Neu5Aca2-3Galb1-3(Fuca1-4)GlcNAcb1-3Galb1-3(Fuca1-4)GlcNAcb-Sp0	1.745	-0.8	4.01	4.1625	80.7925	399.058
321	Neu5Aca2-6Galb1-4GlcNAcb1-3Galb1-4GlcNAcb1-3Galb1-4GlcNAcb-Sp0	71.2675	245.118	3249.7	11528.1	42129.4	48601.6
322	Gala1-4Galb1-4GlcNAcb1-3Galb1-4Glcb-Sp0	47.065	120.255	640.408	1920.84	29936.5	56517.3
323	GalNAcb1-3Gala1-4Galb1-4GlcNAcb1-3Galb1-4Glcb-Sp0	34.99	68.905	379.152	1103.13	17138.2	48516.3
324	GalNAca1-3(Fuca1-2)Galb1-4GlcNAcb1-3Galb1-4GlcNAcb-Sp0	26.485	69.505	366.22	1154.76	20088.5	49702
325	GalNAca1-3(Fuca1-2)Galb1-4GlcNAcb1-3Galb1-4GlcNAcb1-3Galb1-4GlcNAcb-Sp0	21.1875	36.4875	231.185	597.048	5759.11	23587.8
326	Neu5Aca2-3Galb1-4(Fuca1-3)GlcNAcb1-6(Neu5Aca2-3Galb1-3)GalNAc-Sp14	-8.8975	-1.5875	-1.075	30.7325	131.405	182.952
327	GlcNAca1-4Galb1-4GlcNAcb1-3Galb1-4GlcNAcb1-3Galb1-4GlcNAcb-Sp0	18.175	41.0125	144.137	357.788	2029.24	11092
328	GlcNAca1-4Galb1-4GlcNAcb-Sp0	1.9025	1.125	7.57	29.38	60.145	104.095
329	GlcNAca1-4Galb1-3GlcNAcb-Sp0	-0.7925	-0.8825	-0.5325	8.2275	17.76	89.2825
330	GlcNAca1-4Galb1-4GlcNAcb1-3Galb1-4Glcb-Sp0	31.7925	68.68	296.865	770.447	6583.12	28971.3
331	GlcNAca1-4Galb1-4GlcNAcb1-3Galb1-4(Fuca1-3)GlcNAcb1-3Galb1-4(Fuca1-3)GlcNAcb-Sp0	4.1425	12.045	42.01	93.1575	280.147	580.04
332	GlcNAca1-4Galb1-4GlcNAcb1-3Galb1-4GlcNAcb-Sp0	16.34	34.295	121.255	335.072	978.695	2745.27
333	GlcNAca1-4Galb1-3GalNAc-Sp14	-2.5075	-5.685	-2.2025	-1.4175	15.6825	33.3475
334	Neu5Aca2-6Galb1-4GlcNAcb1-2Mana1-6(Mana1-3)Manb1-4GlcNAcb1-4GlcNAc-Sp12	-7.02	-8.455	-13.145	-13.945	-22.835	63.24
335	Mana1-6(Neu5Aca2-6Galb1-4GlcNAcb1-2Mana1-3)Manb1-4GlcNAcb1-4GlcNAc-Sp12	1.6375	3.495	8.2925	6.3275	20.705	178.812
336	Neu5Aca2-6Galb1-4GlcNAcb1-2Mana1-6Manb1-4GlcNAcb1-4GlcNAc-Sp12	0.805	-0.4	5.68	2.1075	15.645	48.76
337	Neu5Aca2-6Galb1-4GlcNAcb1-2Mana1-3Manb1-4GlcNAcb1-4GlcNAc-Sp12	1.6225	2.7	2.745	8.59	5.98	-1.26
338	Galb1-4GlcNAcb1-2Mana1-3Manb1-4GlcNAcb1-4GlcNAc-Sp12	5.7025	10.2125	13.7225	56.4625	77.3325	103.627
339	Galb1-4GlcNAcb1-2Mana1-6Manb1-4GlcNAcb1-4GlcNAc-Sp12	11.0325	12.6675	13.5775	38.6725	19.7	157.042
340	Mana1-6(Galb1-4GlcNAcb1-2Mana1-3)Manb1-4GlcNAcb1-4GlcNAcb-Sp12	2.54	2.5175	13.835	107.347	87.82	165.243
341	GlcNAcb1-2Mana1-6(GlcNAcb1-2Mana1-3)Manb1-4GlcNAcb1-4(Fuca1-6)GlcNAcb-Sp22	-2.5025	0.44	4.175	-1.805	40.7575	162.343
342	Galb1-4GlcNAcb1-2Mana1-6(Galb1-4GlcNAcb1-2Mana1-3)Manb1-4GlcNAcb1-4(Fuca1-6)GlcNAcb-Sp22	2.9425	4.32	9.54	32.3175	58.495	124.302
343	Galb1-3GlcNAcb1-2Mana1-6(Galb1-3GlcNAcb1-2Mana1-3)Manb1-4GlcNAcb1-4(Fuca1-6)GlcNAcb-Sp22	-0.1325	5.7875	10.705	34.405	73.055	591.867
344	(6S)GlcNAcb1-3Galb1-4GlcNAcb-Sp0	-0.35	0.04	7.8525	21.9975	23.4175	142.525
345	KDNa2-3Galb1-4(Fuca1-3)GlcNAc-Sp0	0.1975	-0.6275	-0.3975	-2.45	8.1925	-37.325
346	KDNa2-6Galb1-4GlcNAc-Sp0	0.0875	0.7675	4.8975	10.9275	2.2725	59.3925
347	KDNa2-3Galb1-4Glc-Sp0	-0.53	1.3975	0.225	-6.9825	-14.2825	-90.095
348	KDNa2-3Galb1-3GalNAca-Sp14	1.3	2.02	0.765	13.1375	31.07	57.9725
349	Fuca1-2Galb1-3GlcNAcb1-2Mana1-6(Fuca1-2Galb1-3GlcNAcb1-2Mana1-3)Manb1-4GlcNAcb1-4GlcNAcb-Sp20	12.3925	54.1325	233.868	727.76	2245.01	9923.74
350	Fuca1-2Galb1-4GlcNAcb1-2Mana1-6(Fuca1-2Galb1-4GlcNAcb1-2Mana1-3)Manb1-4GlcNAcb1-4GlcNAcb-Sp20	59.2225	126.97	457.51	960.62	2958.23	7075.85
351	Fuca1-2Galb1-4(Fuca1-3)GlcNAcb1-2Mana1-6(Fuca1-2Galb1-4(Fuca1-3)GlcNAcb1-2Mana1-3)Manb1-4GlcNAcb1-4GlcNAb-Sp20	17.07	36.0175	65.7125	117.472	154.548	235.315
352	Gala1-3Galb1-4GlcNAcb1-2Mana1-6(Gala1-3Galb1-4GlcNAcb1-2Mana1-3)Manb1-4GlcNAcb1-4GlcNAcb-Sp20	-4.31	7.2475	36.2825	129.192	448.283	2067
353	Galb1-4GlcNAcb1-2Mana1-6(Mana1-3)Manb1-4GlcNAcb1-4GlcNAcb-Sp12	-2.1075	0.6875	4.08	-3.9875	7.7875	10.26
354	Fuca1-4(Galb1-3)GlcNAcb1-2Mana1-6(Fuca1-4(Galb1-3)GlcNAcb1-2Mana1-3)Manb1-4GlcNAcb1-4(Fuca1-6)GlcNAcb-Sp22	7.03	53.1125	202.023	546.388	1734.81	4231.76
355	Neu5Aca2-6GlcNAcb1-4GlcNAc-Sp21	1.51	0.7325	-0.425	3.105	18.77	33.175
356	Neu5Aca2-6GlcNAcb1-4GlcNAcb1-4GlcNAc-Sp21	0.9575	-3.27	-4.56	-7.8	-10.1825	45.8925
357	Galb1-4(Fuca1-3)GlcNAcb1-6(Fuca1-2Galb1-4GlcNAcb1-3)Galb1-4Glc-Sp21	-2.475	4.835	19.8	50.5975	149.018	373.632
358	Galb1-4GlcNAcb1-2Mana1-6(Galb1-4GlcNAcb1-4(Galb1-4GlcNAcb1-2)Mana1-3)Manb1-4GlcNAcb1-4GlcNAc-Sp21	1.4475	10.9625	26.0275	61.2975	183.403	691.643
359	GalNAca1-3(Fuca1-2)Galb1-4GlcNAcb1-2Mana1-6(GalNAca1-3(Fuca1-2)Galb1-4GlcNAcb1-2Mana1-3)Manb1-4GlcNAcb1-4GlcNAcb-Sp20	77.1175	218.808	2347.9	11123.9	49493.3	53892.9
360	Gala1-3(Fuca1-2)Galb1-4GlcNAcb1-2Mana1-6(Gala1-3(Fuca1-2)Galb1-4GlcNAcb1-2Mana1-3)Manb1-4GlcNAcb1-4GlcNAcb-Sp20	7.145	20.56	88.975	243.923	1369.12	13889.7
361	Gala1-3Galb1-4(Fuca1-3)GlcNAcb1-2Mana1-6(Gala1-3Galb1-4(Fuca1-3)GlcNAcb1-2Mana1-3)Manb1-4GlcNAcb1-4GlcNAcb-Sp20	7.1825	28.595	50.4325	81.355	142.363	341.405
362	GalNAca1-3(Fuca1-2)Galb1-3GlcNAcb1-2Mana1-6(GalNAca1-3(Fuca1-2)Galb1-3GlcNAcb1-2Mana1-3)Manb1-4GlcNAcb1-4GlcNAcb-Sp20	794.65	3867.39	32544.6	44352.9	45953.8	47140.7
363	Gala1-3(Fuca1-2)Galb1-3GlcNAcb1-2Mana1-6(Gala1-3(Fuca1-2)Galb1-3GlcNAcb1-2Mana1-3)Manb1-4GlcNAcb1-4GlcNAcb-Sp20	30.1025	148.265	881.16	5646.21	51063.3	52461.8
364	Fuca1-4(Fuca1-2Galb1-3)GlcNAcb1-2Mana1-3(Fuca1-4(Fuca1-2Galb1-3)GlcNAcb1-2Mana1-3)Manb1-4GlcNAcb1-4GlcNAcb-Sp19	9.1675	2.0825	10.8225	43.5975	34.8275	14.4
365	Neu5Aca2-3Galb1-4GlcNAcb1-3GalNAc-Sp14	-1.715	-1.7325	-4.5675	4.99	-28.0175	-51.6025
366	Neu5Aca2-6Galb1-4GlcNAcb1-3GalNAc-Sp14	0.1875	1.625	0.7975	55.715	-9.46	58.44
367	Neu5Aca2-3Galb1-4(Fuca1-3)GlcNAcb1-3GalNAca-Sp14	5.015	11.44	21.4475	34.255	26.93	63.525
368	GalNAcb1-4GlcNAcb1-2Mana1-6(GalNAcb1-4GlcNAcb1-2Mana1-3)Manb1-4GlcNAcb1-4GlcNAc-Sp12	18.09	64.815	219.903	597.668	1743.21	4264.44
369	Galb1-3GalNAca1-3(Fuca1-2)Galb1-4Glc-Sp0	28.0025	168.045	1477.51	4502.35	34457.7	47587.8
370	Galb1-3GalNAca1-3(Fuca1-2)Galb1-4GlcNAc-Sp0	14.1975	30.7925	146.942	399.827	2287.83	10137
371	Galb1-3GlcNAcb1-3Galb1-4GlcNAcb1-6(Galb1-3GlcNAcb1-3)Galb1-4Glcb-Sp21	3.6825	16.9875	57.5575	161.232	444.18	1923.35
372	Galb1-4(Fuca1-3)GlcNAcb1-6(Galb1-3GlcNAcb1-3)Galb1-4Glc-Sp21	-1.355	0.465	5.125	6.165	17.1675	105.735
373	Galb1-4GlcNAcb1-6(Fuca1-4(Fuca1-2Galb1-3)GlcNAcb1-3)Galb1-4Glc-Sp21	3.14	0.0575	3.235	9.9775	49.1475	-21.6525
374	Galb1-4(Fuca1-3)GlcNAcb1-6(Fuca1-4(Fuca1-2Galb1-3)GlcNAcb1-3)Galb1-4Glc-Sp21	-1.02	0.4675	2.135	13.9625	23.7225	87.0875
375	Galb1-3GlcNAcb1-3Galb1-4(Fuca1-3)GlcNAcb1-6(Galb1-3GlcNAcb1-3)Galb1-4Glc-Sp21	4.2375	2.395	21.3525	82.6825	117.745	265.803
376	Galb1-4GlcNAcb1-6(Galb1-4GlcNAcb1-2)Mana1-6(Galb1-4GlcNAcb1-4(Galb1-4GlcNAcb1-2)Mana1-3)Manb1-4GlcNAcb1-4GlcNAcb-Sp21	3.8	2.5075	12.795	23.7425	82.5775	257.71
377	GlcNAcb1-2Mana1-6(GlcNAcb1-4(GlcNAcb1-2)Mana1-3)Manb1-4GlcNAcb1-4GlcNAc-Sp21	3.61	4.205	7.165	8.89	21.885	94.12
378	Fuca1-2Galb1-3GalNAca1-3(Fuca1-2)Galb1-4Glcb-Sp0	7.825	20.9375	35.84	109.377	286.81	718.795
379	Fuca1-2Galb1-3GalNAca1-3(Fuca1-2)Galb1-4GlcNAcb-Sp0	3.6475	11.925	30.3475	84.1325	218.093	707.378
380	Galb1-3GlcNAcb1-3GalNAca-Sp14	-3.185	4.2175	3.4375	2.14	5.6225	9.98
381	GalNAcb1-4(Neu5Aca2-3)Galb1-4GlcNAcb1-3GalNAca-Sp14	-2.0425	-1.5575	-4.26	-12.075	-20.11	36.2825
382	GalNAca1-3(Fuca1-2)Galb1-3GalNAca1-3(Fuca1-2)Galb1-4GlcNAcb-Sp0	2.8275	18.3775	48.3975	133.923	358.652	946.408
383	Gala1-3Galb1-3GlcNAcb1-2Mana1-6(Gala1-3Galb1-3GlcNAcb1-2Mana1-3)Manb1-4GlcNAcb1-4GlcNAc-Sp19	2.5675	-0.745	15.81	57.505	226.615	1071.95
384	Gala1-3Galb1-3(Fuca1-4)GlcNAcb1-2Mana1-6(Gala1-3Galb1-3(Fuca1-4)GlcNAcb1-2Mana1-3)Manb1-4GlcNAcb1-4GlcNAc-Sp19	16.58	61.5375	241.528	649.878	1598.5	3758.03
385	GlcNAcb1-2Mana1-6(Galb1-4GlcNAcb1-2Mana1-3)Manb1-4GlcNAcb1-4GlcNAc-Sp12	1.695	1.07	-1.3925	-4.1175	24.54	118.412
386	Galb1-4GlcNAcb1-2Mana1-6(GlcNAcb1-2Mana1-3)Manb1-4GlcNAcb1-4GlcNAc-Sp12	-2.155	-1.35	-2.3875	48.07	76.965	94.43
387	Neu5Aca2-3Galb1-3GlcNAcb1-3GalNAca-Sp14	11.0825	12.285	40.155	163.145	141.27	351.425
388	Fuca1-2Galb1-4GlcNAcb1-3GalNAca-Sp14	-1.5	1.585	-3.3425	-12.3875	-23.4925	-41.6325
389	Galb1-4(Fuca1-3)GlcNAcb1-3GalNAca-Sp14	4.76	11.1725	23.1675	106.302	52.3275	94.025
390	GalNAca1-3GalNAcb1-3Gala1-4Galb1-4GlcNAcb-Sp0	296.983	1485.96	20313.7	41202.3	47966.3	50981.9
391	Gala1-4Galb1-3GlcNAcb1-2Mana1-6(Gala1-4Galb1-3GlcNAcb1-2Mana1-3)Manb1-4GlcNAcb1-4GlcNAcb-Sp19	2.965	-2.0075	7.4075	52.055	23.02	335.202
392	Gala1-4Galb1-4GlcNAcb1-2Mana1-6(Gala1-4Galb1-4GlcNAcb1-2Mana1-3)Manb1-4GlcNAcb1-4GlcNAcb-Sp24	-26.67	0.6075	6.2475	5.1825	15.6975	50.9225
393	Gala1-3Galb1-4GlcNAcb1-3GalNAca-Sp14	0.945	-4.1975	-8.595	-13.9975	-15.3625	-35.75
394	Galb1-3GlcNAcb1-6Galb1-4GlcNAcb-Sp0	0.01	3.825	13.5525	30.6575	30.13	221.045
395	Galb1-3GlcNAca1-6Galb1-4GlcNAcb-Sp0	1.5275	-2.87	1.0675	-1.9825	8.1375	121.638
396	GalNAcb1-3Gala1-6Galb1-4Glcb-Sp8	-3.13	1.4525	4.5125	5.55	9.42	-61.9125
397	Gala1-3(Fuca1-2)Galb1-4(Fuca1-3)Glcb-Sp21	0.01	1.23	-6.01	-0.0875	-4.6975	-8.565
398	Galb1-4GlcNAcb1-6(Neu5Aca2-6Galb1-3GlcNAcb1-3)Galb1-4Glc-Sp21	1.225	4.965	19.1425	53.71	93.515	108.19
399	Galb1-3GalNAcb1-4(Neu5Aca2-8Neu5Aca2-3)Galb1-4Glcb-Sp0	4.2225	-1.8575	4.3425	-1.165	-5.05	-20.13
400	Neu5Aca2-3Galb1-3GalNAcb1-4(Neu5Aca2-8Neu5Aca2-3)Galb1-4Glcb-Sp0	2.885	1.76	8.3	8.7	23.82	125.463
401	Gala1-3(Fuca1-2)Galb1-4GlcNAcb1-3GalNAca-Sp14	5.7225	9.63	16.535	34.2025	110.748	260.342
402	GalNAca1-3(Fuca1-2)Galb1-4GlcNAcb1-3GalNAca-Sp14	6.7975	9.6525	66.3775	159.102	392.082	1336.56
403	GalNAca1-3GalNAcb1-3Gala1-4Galb1-4Glcb-Sp0	821.023	2448.91	24501.4	41124.7	48109.8	51611.6
404	Fuca1-2Galb1-4(Fuca1-3)GlcNAcb1-3GalNAca-Sp14	1.2375	1.84	12.4425	55.625	58.8325	136.382
405	Gala1-3(Fuca1-2)Galb1-4(Fuca1-3)GlcNAcb1-3GalNAc-Sp14	4.415	9.835	14.0475	38.835	31.8975	53.93
406	GalNAca1-3(Fuca1-2)Galb1-4(Fuca1-3)GlcNAcb1-3GalNAc-Sp14	2.665	4.1775	14.5825	105.188	115.392	282
407	Galb1-4(Fuca1-3)GlcNAcb1-2Mana1-6(Galb1-4(Fuca1-3)GlcNAcb1-2Mana1-3)Manb1-4GlcNAcb1-4(Fuca1-6)GlcNAcb-Sp22	-0.9225	8.5375	10.7075	16.7475	10.34	48.8
408	Fuca1-2Galb1-4GlcNAcb1-2Mana1-6(Fuca1-2Galb1-4GlcNAcb1-2Mana1-3)Manb1-4GlcNAcb1-4(Fuca1-6)GlcNAcb-Sp22	25.9825	102.808	436.178	1080.53	3824.38	7186.16
409	GlcNAcb1-2(GlcNAcb1-6)Mana1-6(GlcNAcb1-2Mana1-3)Manb1-4GlcNAcb1-4GlcNAcb-Sp19	-1.5575	-2.25	-7.94	-8.9325	2.6375	133.1
410	Fuca1-2Galb1-3GlcNAcb1-3GalNAc-Sp14	-2.645	-1.5175	-0.455	19.23	7.0675	-15.5925
411	Gala1-3(Fuca1-2)Galb1-3GlcNAcb1-3GalNAc-Sp14	6.075	19.3575	63.51	191.843	411.577	1237.7
412	GalNAca1-3(Fuca1-2)Galb1-3GlcNAcb1-3GalNAc-Sp14	15.26	58.955	212.875	539.315	1954.41	5530.22
413	Gala1-3Galb1-3GlcNAcb1-3GalNAc-Sp14	0.5475	-1.8675	7.9175	14.48	36.05	103.035
414	Fuca1-2Galb1-3GlcNAcb1-2Mana1-6(Fuca1-2Galb1-3GlcNAcb1-2Mana1-3)Manb1-4GlcNAcb1-4(Fuca1-6)GlcNAcb-Sp22	11.0775	62.525	214.373	486.803	1809.55	4832.55
415	Gala1-3(Fuca1-2)Galb1-4GlcNAcb1-2Mana1-6(Gala1-3(Fuca1-2)Galb1-4GlcNAcb1-2Mana1-3)Manb1-4GlcNAcb1-4(Fuca1-6)GlcNAcb-Sp22	10.515	23.21	68.0125	187.895	494.99	1873.64
416	Galb1-3GlcNAcb1-6(Galb1-3GlcNAcb1-2)Mana1-6(Galb1-3GlcNAcb1-2Mana1-3)Manb1-4GlcNAcb1-4GlcNAcb-Sp19	6.555	-0.055	15.5025	60.6425	138.433	424.817
417	Galb1-4GlcNAcb1-6(Fuca1-2Galb1-3GlcNAcb1-3)Galb1-4Glc-Sp21	1.9625	4.7775	22.065	87.1425	138.958	617.97
418	Fuca1-3GlcNAcb1-6(Galb1-4GlcNAcb1-3)Galb1-4Glc-Sp21	0.6675	0.3525	5.1125	-6.74	-19.9675	-31.6525
419	GlcNAcb1-2Mana1-6(GlcNAcb1-4)(GlcNAcb1-2Mana1-3)Manb1-4GlcNAcb1-4GlcNAc-Sp21	0.9625	-2.515	-0.6	-21.74	-20.5425	36.88
420	GlcNAcb1-2Mana1-6(GlcNAcb1-4)(GlcNAcb1-4(GlcNAcb1-2)Mana1-3)Manb1-4GlcNAcb1-4GlcNAc-Sp21	-0.38	-3.3725	0.6775	1.4325	-10.175	158.268
421	GlcNAcb1-6(GlcNAcb1-2)Mana1-6(GlcNAcb1-4)(GlcNAcb1-2Mana1-3)Manb1-4GlcNAcb1-4GlcNAc-Sp21	-3.0175	0.1275	-7.155	-10.915	-16.2275	-30.2525
422	GlcNAcb1-6(GlcNAcb1-2)Mana1-6(GlcNAcb1-4)(GlcNAcb1-4(GlcNAcb1-2)Mana1-3)Manb1-4GlcNAcb1-4GlcNAc-Sp21	0.4875	-0.3325	-2.68	-13.035	-16.21	135.23
423	Galb1-4GlcNAcb1-2Mana1-6(GlcNAcb1-4)(Galb1-4GlcNAcb1-2Mana1-3)Manb1-4GlcNAcb1-4GlcNAc-Sp21	-1.9175	-3.215	6.835	9.55	-6.9525	-13.785
424	Galb1-4GlcNAcb1-2Mana1-6(GlcNAcb1-4)(Galb1-4GlcNAcb1-4(Galb1-4GlcNAcb1-2)Mana1-3)Manb1-4GlcNAcb1-4GlcNAc-Sp21	0.605	-1.755	-2.455	-3.32	1.6775	81.42
425	Galb1-4GlcNAcb1-6(Galb1-4GlcNAcb1-2)Mana1-6(GlcNAcb1-4)(Galb1-4GlcNAcb1-2Mana1-3)Manb1-4GlcNAcb1-4GlcNAc-Sp21	-4.3725	-3.675	-3.695	-4.3425	-27.7125	-29.6875
426	Galb1-4GlcNAcb1-6(Galb1-4GlcNAcb1-2)Mana1-6(GlcNAcb1-4)(Galb1-4GlcNAcb1-4(Galb1-4GlcNAcb1-2)Mana1-3)Manb1-4GlcNAcb1-4GlcNAc-Sp21	1.565	2.2375	-0.795	4.3775	18.27	59.3625
427	Galb1-4Galb-Sp10	-0.51	-0.1525	-1.4425	-10.57	-34.6825	-49.32
428	Galb1-6Galb-Sp10	2.1325	-2.2075	-4.8075	-7.1	-15.2975	-86.645
429	Neu5Aca2-3Galb1-4GlcNAcb1-3Galb-Sp8	-1.645	-2.4775	-1.9775	-2.1375	-16.5375	-3.3575
430	GalNAcb1-6GalNAcb-Sp8	-1.1025	2.7275	0.54	2.415	-5.22	99.6325
431	(6S)Galb1-3GlcNAcb-Sp0	-0.8975	0.215	-5.965	-11.3825	-22.045	-2.8725
432	(6S)Galb1-3(6S)GlcNAc-Sp0	15.575	5.855	-0.16	8.9675	18.98	11.935
433	Fuca1-2Galb1-4 GlcNAcb1-2Mana1-6(Fuca1-2Galb1-4GlcNAcb1-2(Fuca1-2Galb1-4GlcNAcb1-4)Mana1-3)Manb1-4GlcNAcb1-4GlcNAcb-Sp12	20.565	89.45	346.592	850.607	2877.58	6503.61
434	Fuca1-2Galb1-4(Fuca1-3)GlcNAcb1-2Mana1-6(Fuca1-2Galb1-4(Fuca1-3)GlcNAcb1-4(Fuca1-2Galb1-4(Fuca1-3)GlcNAcb1-2)Mana1-3)Manb1-4GlcNAcb1-4GlcNAcb-Sp12	2.61	10.435	20.1825	47.47	31.24	44.9825
435	Galb1-4(Fuca1-3)GlcNAcb1-6GalNAc-Sp14	-2.495	10.51	9.71	64.8725	22.5025	232.502
436	Galb1-4GlcNAcb1-2Mana-Sp0	0.61	2.8375	0.7775	-7.6025	-18.7525	-31.94
437	Fuca1-2Galb1-4GlcNAcb1-6(Fuca1-2Galb1-4GlcNAcb1-3)GalNAc-Sp14	9.22	0.37	5.3225	59.3	29.0475	251.29
438	Gala1-3(Fuca1-2)Galb1-4GlcNAcb1-6(Gala1-3(Fuca1-2)Galb1-4GlcNAcb1-3)GalNAc-Sp14	2.03	1.745	11.3525	46.4575	75.14	171.95
439	GalNAca1-3(Fuca1-2)Galb1-4GlcNAcb1-6(GalNAca1-3(Fuca1-2)Galb1-4GlcNAcb1-3)GalNAc-Sp14	11.775	28.555	100.94	250.827	944.367	6231.66
440	Neu5Aca2-8Neu5Aca2-3Galb1-3GalNAcb1-4(Neu5Aca2-8Neu5Aca2-3)Galb1-4Glcb-Sp0	-0.15	0.2925	6.8375	6.3075	0.755	34.8075
441	GalNAcb1-4Galb1-4Glcb-Sp0	-1.535	-3.23	-3.1825	-13.3975	-14.38	-28.4475
442	GalNAca1-3(Fuca1-2)Galb1-4GlcNAcb1-2Mana1-6(GalNAca1-3(Fuca1-2)Galb1-4GlcNAcb1-2Mana1-3)Manb1-4GlcNAcb1-4(Fuca1-6)GlcNAcb-Sp22	12.9225	29.935	188.755	550.197	5088.5	20877.5
443	Gala1-3(Fuca1-2)Galb1-3GlcNAcb1-2Mana1-6(Gala1-3(Fuca1-2)Galb1-3GlcNAcb1-2Mana1-3)Manb1-4GlcNAcb1-4(Fuca1-6)GlcNAcb-Sp22	12.405	59.725	323.048	1514.62	22492.3	50868.4
444	Neu5Aca2-6Galb1-4GlcNAcb1-6(Fuca1-2Galb1-3GlcNAcb1-3)Galb1-4Glc-Sp21	1.305	1.4425	5.58	14.5825	33.415	111.555
445	GalNAca1-3(Fuca1-2)Galb1-3GlcNAcb1-2Mana1-6(GalNAca1-3(Fuca1-2)Galb1-3GlcNAcb1-2Mana1-3)Manb1-4GlcNAcb1-4(Fuca1-6)GlcNAcb-Sp22	365.507	1356.81	8532.39	37431.4	45638.7	47745.9
446	Galb1-4GlcNAcb1-6(Galb1-4GlcNAcb1-2)Mana1-6(Galb1-4GlcNAcb1-2Mana1-3)Manb1-4GlcNAcb1-4GlcNAcb-Sp19	6.315	0.7575	10.4925	22.5	80.97	346.123
447	Neu5Aca2-3Galb1-4GlcNAcb1-2Mana1-6(GlcNAcb1-4)(Neu5Aca2-3Galb1-4GlcNAcb1-2Mana1-3)Manb1-4GlcNAcb1-4GlcNAcb-Sp21	1.0775	-2.255	-3.085	-7.27	-10.1125	-30.79
448	Neu5Aca2-3Galb1-4GlcNAcb1-4Mana1-6(GlcNAcb1-4)(Neu5Aca2-3Galb1-4GlcNAcb1-4(Neu5Aca2-3Galb1-4GlcNAcb1-2)Mana1-3)Manb1-4GlcNAcb1-4GlcNAcb-Sp21	8.99	19.25	57.93	152.312	170.85	4083.84
449	Neu5Aca2-3Galb1-4GlcNAcb1-6(Neu5Aca2-3Galb1-4GlcNAcb1-2)Mana1-6(GlcNAcb1-4)(Neu5Aca2-3Galb1-4GlcNAcb1-2Mana1-3)Manb1-4GlcNAcb1-4GlcNAcb-Sp21	-1.79	-0.1975	1.7125	-4.8525	-2.6975	14.0125
450	Neu5Aca2-3Galb1-4GlcNAcb1-6(Neu5Aca2-3Galb1-4GlcNAcb1-2)Mana1-6(GlcNAcb1-4)(Neu5Aca2-3Galb1-4GlcNAcb1-4(Neu5Aca2-3Galb1-4GlcNAcb1-2)Mana1-3)Manb1-4GlcNAcb1-4GlcNAcb-Sp21	-3.355	-4.99	-3.5175	44.585	60.8425	1339.64
451	Neu5Aca2-6Galb1-4GlcNAcb1-2Mana1-6(GlcNAcb1-4)(Neu5Aca2-6Galb1-4GlcNAcb1-2Mana1-3)Manb1-4GlcNAcb1-4GlcNAcb-Sp21	2.84	0.725	-1.93	-2.5475	-15.09	-21.1775
452	Neu5Aca2-6Galb1-4GlcNAcb1-4Mana1-6(GlcNAcb1-4)(Neu5Aca2-6Galb1-4GlcNAcb1-4(Neu5Aca2-6Galb1-4GlcNAcb1-2)Mana1-3)Manb1-4GlcNAcb1-4GlcNAcb-Sp21	-0.73	2.2525	11.5675	111.332	26.5725	2727.15
453	Neu5Aca2-6Galb1-4GlcNAcb1-6(Neu5Aca2-6Galb1-4GlcNAcb1-2)Mana1-6(GlcNAcb1-4)(Neu5Aca2-6Galb1-4GlcNAcb1-2Mana1-3)Manb1-4GlcNAcb1-4GlcNAcb-Sp21	3.1	-0.24	5.3875	-2.595	-3.7	-25.06
454	Neu5Aca2-6Galb1-4GlcNAcb1-6(Neu5Aca2-6Galb1-4GlcNAcb1-2)Mana1-6(GlcNAcb1-4)(Neu5Aca2-6Galb1-4GlcNAcb1-4(Neu5Aca2-6Galb1-4GlcNAcb1-2)Mana1-3)Manb1-4GlcNAcb1-4GlcNAcb-Sp21	-1.7775	-1.08	-3.8825	0.8325	-14.0375	81.805
455	Gala1-3(Fuca1-2)Galb1-3GalNAca-Sp8	5.9325	2.5575	-1.3725	4.6325	34.79	25.1375
456	Gala1-3(Fuca1-2)Galb1-3GalNAcb-Sp8	-1.2025	4.86	19.205	30.485	78.8725	180.85
457	Glca1-6Glca1-6Glca1-6Glcb-Sp10	1.015	-0.08	-0.895	-5.66	-13.53	-5.4625
458	Glca1-4Glca1-4Glca1-4Glcb-Sp10	-0.05	2.1875	-0.9125	38.3875	65.8	60.5325
459	Neu5Aca2-3Galb1-4GlcNAcb1-6(Neu5Aca2-3Galb1-4GlcNAcb1-3)GalNAca-Sp14	-3.7525	-1.1425	1.95	53.505	-14.185	10.5375
460	Fuca1-2Galb1-4(Fuca1-3)GlcNAcb1-2Mana1-6(Fuca1-2Galb1-4(Fuca1-3)GlcNAcb1-2Mana1-3)Manb1-4GlcNAcb1-4(Fuca1-6)GlcNAcb-Sp24	9.66	29.705	62.9575	126.757	164.145	341.165
461	Fuca1-2Galb1-3(Fuca1-4)GlcNAcb1-2Mana1-6(Fuca1-2Galb1-3(Fuca1-4)GlcNAcb1-2Mana1-3)Manb1-4GlcNAcb1-4(Fuca1-6)GlcNAcb1-4(Fuca1-6)GlcNAcb-Sp19	6.83	5.64	8.91	21.05	29.9275	343.827
462	GlcNAcb1-6(GlcNAcb1-2)Mana1-6(GlcNAcb1-2Mana1-3)Manb1-4GlcNAcb1-4(Fuca1-6)GlcNAcb-Sp24	4.7275	19.575	43.54	136.665	156.002	442.025
463	Galb1-3GlcNAcb1-2Mana1-6(GlcNAcb1-4)(Galb1-3GlcNAcb1-2Mana1-3)Manb1-4GlcNAcb1-4GlcNAcb-Sp21	0.975	1.5825	4.17	52.3375	31.1625	108.522
464	Neu5Aca2-6Galb1-4GlcNAcb1-6(Galb1-3GlcNAcb1-3)Galb1-4Glcb-Sp21	-0.07	1.375	2.9775	0.6825	19.0425	130.63
465	Neu5Aca2-3Galb1-4GlcNAcb1-2Mana-Sp0	1.0475	3.855	9.5	15.895	34.9825	51.395
466	Neu5Aca2-3Galb1-4GlcNAcb1-6GalNAca-Sp14	2.5075	2.005	-3.305	5.495	-24.6	476.275
467	Neu5Aca2-6Galb1-4GlcNAcb1-6GalNAca-Sp14	1.725	-1.61	-1.3225	-17.155	-18.7675	-26.4225
468	Neu5Aca2-6Galb1-4 GlcNAcb1-6(Neu5Aca2-6Galb1-4GlcNAcb1-3)GalNAca-Sp14	-2.1075	-2.2825	-5.785	-7.11	-28.33	-7.255
469	Neu5Aca2-6Galb1-4GlcNAcb1-2Mana1-6(Neu5Aca2-6Galb1-4GlcNAcb1-2Mana1-3)Manb1-4GlcNAcb1-4(Fuca1-6)GlcNAcb-Sp24	1.5975	-4.54	-5.48	39.2075	-8.2875	-1.955
470	Neu5Aca2-3Galb1-4GlcNAcb1-2Mana1-6(Neu5Aca2-3Galb1-4GlcNAcb1-2Mana1-3)Manb1-4GlcNAcb1-4(Fuca1-6)GlcNAcb-Sp24	8.125	2.395	8.97	22.1875	37.58	228.752
471	Mana1-6(Mana1-3)Manb1-4GlcNAcb1-4(Fuca1-6)GlcNAcb-Sp19	-0.0825	2.12	-0.3425	-7.5825	-20.6325	-43.4975
472	Galb1-4GlcNAcb1-6(Galb1-4GlcNAcb1-2)Mana1-6(Galb1-4GlcNAcb1-2Mana1-3)Manb1-4GlcNAcb1-4(Fuca1-6)GlcNAcb-Sp24	2.6775	2.83	25.0975	57.665	152.535	423.447
473	Neu5Aca2-3Galb1-3GlcNAcb1-2Mana1-6(GlcNAcb1-4)(Neu5Aca2-3Galb1-3GlcNAcb1-2Mana1-3)Manb1-4GlcNAcb1-4GlcNAc-Sp21	-2.2775	1.385	3.58	8.605	2.65	-15.1275
474	Neu5Aca2-6Galb1-4GlcNAcb1-6(Fuca1-2Galb1-4(Fuca1-3)GlcNAcb1-3)Galb1-4Glc-Sp21	-6.9525	-13.1225	-24.285	-37.38	-41.245	-19.57
475	Galb1-3GlcNAcb1-6GalNAca-Sp14	-2.6425	-4.24	-0.0625	1.84	8.6825	20.3675
476	Gala1-3Galb1-3GlcNAcb1-6GalNAca-Sp14	5.0675	15.6875	48.2375	123.78	244.898	918.808
477	Galb1-3(Fuca1-4)GlcNAcb1-6GalNAca-Sp14	0.2975	13.2925	19.005	34.6275	34.7025	31.28
478	Neu5Aca2-3Galb1-3GlcNAcb1-6GalNAca-Sp14	-2.11	-1.4575	0.4525	-10.3475	4.84	70.42
479	(3S)Galb1-3(Fuca1-4)GlcNAcb-Sp0	2.8975	5.2325	13.36	70.06	41.5875	449.375
480	Galb1-4(Fuca1-3)GlcNAcb1-6(Neu5Aca2-6(Neu5Aca2-3Galb1-3)GlcNAcb1-3)Galb1-4Glc-Sp21	-0.1425	-0.9025	-3.04	-9.13	-11.765	-3.8275
481	Fuca1-2Galb1-4GlcNAcb1-6GalNAca-Sp14	8.7225	15.1125	29.245	127.343	82.23	191.438
482	Gala1-3Galb1-4GlcNAcb1-6GalNAca-Sp14	-0.1075	1.245	-0.3475	1.3525	13.795	27.7725
483	Galb1-4(Fuca1-3)GlcNAcb1-2Mana-Sp0	-4.2325	-0.38	-3.9475	-24.825	-34.8225	-83.13
484	Fuca1-2(6S)Galb1-3GlcNAcb-Sp0	2.9475	-1.615	-7.335	19.675	-23.3975	-35.3325
485	Gala1-3(Fuca1-2)Galb1-4GlcNAcb1-6GalNAca-Sp14	-1.9575	2.09	3.7125	-11.975	-13.8925	-3.7675
486	Fuca1-2Galb1-4GlcNAcb1-2Mana-Sp0	1.655	-0.885	-2.4325	-17.07	-22.1525	-43.51
487	Fuca1-2Galb1-3(6S)GlcNAcb-Sp0	3.1675	7.6775	18.945	47.785	143.775	878.367
488	Fuca1-2(6S)Galb1-3(6S)GlcNAcb-Sp0	-1.165	15.0325	30.3375	167.423	94.635	553.607
489	Neu5Aca2-6GalNAcb1-4(6S)GlcNAcb-Sp8	-0.2575	-2.485	3.6875	-4.705	-10.3775	724.805
490	GalNAcb1-4(Fuca1-3)(6S)GlcNAcb-Sp8	-2.1675	0.8125	-6.9275	-5.09	-0.265	-113.575
491	(3S)GalNAcb1-4(Fuca1-3)GlcNAcb-Sp8	-3.5525	-1.865	-8.2	-10.0675	-21.71	19.085
492	Fuca1-2Galb1-3GlcNAcb1-6(Fuca1-2Galb1-3GlcNAcb1-3)GalNAca-Sp14	-1.215	-1.53	2.44	6.0575	17.4025	73.3325
493	GalNAca1-3(Fuca1-2)Galb1-3GlcNAcb1-6GalNAca-Sp14	127.075	373.48	2695.71	10657.4	41503.5	44145.6
494	GlcNAcb1-6(GlcNAcb1-2)Mana1-6(GlcNAcb1-4)(GlcNAcb1-4(GlcNAcb1-2)Mana1-3)Manb1-4GlcNAcb1-4(Fuca1-6)GlcNAc-Sp21	-2.2125	-0.27	-0.9625	-7.8475	-17.095	-11.92
495	Galb1-4GlcNAcb1-6(Galb1-4GlcNAcb1-2)Mana1-6(GlcNAcb1-4)Galb1-4GlcNAcb1-4(Gal b1-4GlcNAcb1-2)Mana1-3)Manb1-4GlcNAcb1-4(Fuca1-6)GlcNAc-Sp21	2.275	-1.29	3.9225	-13.08	58.8175	211.433
496	Galb1-3GlcNAca1-3Galb1-4GlcNAcb-Sp8	12.4975	11.4025	45.6475	108.78	313.77	1018.34
497	Galb1-3(6S)GlcNAcb-Sp8	2.4025	-3.945	3.13	6.9875	16.15	188.377
498	(6S)(4S)GalNAcb1-4GlcNAc-Sp8	-0.595	-0.7275	-2.9225	-9.38	-9.4825	-13.395
499	(6S)GalNAcb1-4GlcNAc-Sp8	-6.3925	3.1675	3.785	13.4375	21.9975	30.015
500	(3S)GalNAcb1-4(3S)GlcNAc-Sp8	2.125	-1.4325	-2.3325	1.0025	-20.38	-5.4
501	GalNAcb1-4(6S)GlcNAc-Sp8	-0.9125	3.8475	5.9625	29.46	60.105	509.395
502	(3S)GalNAcb1-4GlcNAc-Sp8	5.9725	10.235	29.6625	116.832	207.33	855.515
503	(4S)GalNAcb-Sp10	-0.255	-2.85	-8.3275	22.9575	13.245	-4.4825
504	Galb1-4(6P)GlcNAcb-Sp0	-2.3875	-0.8525	-5.9775	-24.5425	-28.7975	-21.09
505	(6P)Galb1-4GlcNAcb-SP0	-1.625	-3.795	-15.225	-15.2725	-35.735	-55.26
506	GalNAca1-3(Fuca1-2)Galb1-4GlcNAcb1-6GalNAc-Sp14	10.95	15.4275	48.69	139.605	461.408	1719
507	Neu5Aca2-6Galb1-4GlcNAcb1-2Man-Sp0	-5.47	-23.96	-29.905	-45.1575	-68.0075	-99.84
508	Gala1-3Galb1-4GlcNAcb1-2Mana-Sp0	-1.16	3.225	20.165	72.0425	128.89	318.498
509	Gala1-3(Fuca1-2)Galb1-4GlcNAcb1-2Mana-Sp0	4.975	8.695	29.5825	88.465	196.02	599.798
510	GalNAca1-3(Fuca1-2)Galb1-4 GlcNAcb1-2Mana-Sp0	51.3575	166.935	1031.92	3236.18	44318.9	63641.3
511	Galb1-3GlcNAcb1-2Mana-Sp0	-0.53	-0.0475	2.2825	10.5525	25.37	24.27
512	Gala1-3(Fuca1-2)Galb1-3GlcNAcb1-6GalNAc-Sp14	5.06	16.965	60.4775	256.79	523.288	2050.97
513	Neu5Aca2-3Galb1-3GlcNAcb1-2Mana-Sp0	-0.51	-3.18	-0.96	-2.2325	-6.7025	-75.8175
514	Gala1-3Galb1-3GlcNAcb1-2Mana-Sp0	8.155	12.5375	41.3025	76.765	246.57	747.15
515	GalNAcb1-4GlcNAcb1-2Mana-Sp0	-1.6275	-0.315	6.7275	19	13.2425	68.6675
516	Neu5Aca2-3Galb1-3GlcNAcb1-4Galb1-4Glcb-Sp0	-2.82	-2.575	-1.5025	-9.9425	-24.37	-125.145
517	GlcNAcb1-2 Mana1-6(GlcNAcb1-4)(GlcNAcb1-2Mana1-3)Manb1-4GlcNAcb1-4(Fuca1-6)GlcNAc-Sp21	-1.8925	1.05	-3.9475	13.0375	-19.985	-60.845
518	Galb1-4GlcNAcb1-2 Mana1-6(GlcNAcb1-4)(Galb1-4GlcNAcb1-2Mana1-3)Manb1-4GlcNAcb1-4(Fuca1-6)GlcNAc-Sp21	0.85	-0.6975	12.7125	17.475	41.7425	169.023
519	Galb1-4GlcNAcb1-2 Mana1-6(Galb1-4GlcNAcb1-4)(Galb1-4GlcNAcb1-2Mana1-3)Manb1-4GlcNAcb1-4(Fuca1-6)GlcNAc-Sp21	7.2325	2.1375	7.92	36.3425	99.4575	298.938
520	Fuca1-4(Galb1-3)GlcNAcb1-2 Mana-Sp0	7.5775	8.5525	73.815	185.938	361.923	458.683
521	Neu5Aca2-3Galb1-4(Fuca1-3)GlcNAcb1-2Mana-Sp0	-1.2425	1.27	-0.03	-1.3925	-1.755	-37.53
522	GlcNAcb1-3Galb1-4GlcNAcb1-6(GlcNAcb1-3)Galb1-4GlcNAc-Sp0	5.3325	18.315	52.7175	159.76	541.058	1740.01
523	GalNAca1-3(Fuca1-2)Galb1-3GalNAcb1-3Gala1-4Galb1-4Glc-Sp21	19.2225	38.5875	151.74	339.455	846.577	2459.28
524	Gala1-3(Fuca1-2)Galb1-3GalNAcb1-3Gala1-4Galb1-4Glc-Sp21	-1.145	-1.565	1.6475	95.885	16.92	289.39
525	Galb1-3GalNAcb1-3Gal-Sp21	-4.345	2.6675	6.215	84.1625	184.683	213.795
526	GlcNAcb1-3Galb1-4GlcNAcb1-2Mana1-6(GlcNAcb1-3Galb1-4GlcNAcb1-2Mana1-3)Manb1-4GlcNAcb1-4GlcNAcb-Sp12	10.685	26.875	60.76	234.495	1003.06	7022.96
527	GlcNAcb1-3Galb1-4GlcNAcb1-2Mana1-6(GlcNAcb1-3Galb1-4GlcNAcb1-2Mana1-3)Manb1-4GlcNAcb1-4GlcNAcb-Sp25	13.09	29.605	105.022	287.327	1246.71	13216.8
528	Galb1-4GlcNAcb1-3Galb1-4GlcNAcb1-2Mana1-6(Galb1-4GlcNAcb1-3Galb1-4GlcNAcb1-2Mana1-3)Manb1-4GlcNAcb1-4GlcNAcb-Sp12	19.87	68.17	244.873	384.853	909.273	1678.09
529	Fuca1-2Galb1-4GlcNAcb1-3Galb1-4GlcNAcb1-2Mana1-6(Fuca1-2Galb1-4GlcNAcb1-3Galb1-4GlcNAcb1-2Mana1-3)Manb1-4GlcNAcb1-4GlcNAcb-Sp24	11.2875	28.935	87.56	271.1	806.008	1901.46
530	GlcNAcb1-3Galb1-4GlcNAcb1-3Galb1-4GlcNAcb1-2Mana1-6(GlcNAcb1-3Galb1-4GlcNAcb1-3Galb1-4GlcNAcb1-2Mana1-3)Manb1-4GlcNAcb1-4GlcNAcb-Sp12	13.8275	37.595	117.983	266.053	772.717	2655.99
531	Galb1-4GlcNAcb1-3Galb1-4GlcNAcb1-3Galb1-4GlcNAcb1-2Mana1-6(Galb1-4GlcNAcb1-3Galb1-4GlcNAcb1-3Galb1-4GlcNAcb1-2Mana1-3)Manb1-4GlcNAcb1-4GlcNAcb-Sp12	39.4025	96.4475	431.087	1422.36	12870.6	42412.7
532	Galb1-3GlcNAcb1-3Galb1-4GlcNAcb1-2Mana1-6(Galb1-3GlcNAcb1-3Galb1-4GlcNAcb1-2Mana1-3)Manb1-4GlcNAcb1-4GlcNAc-Sp25	11.64	37.2925	134.67	344.45	1974.39	13567.4
533	Neu5Gca2-8Neu5Gca2-3Galb1-4GlcNAc-Sp0	-0.3425	-3.1375	-6.79	-9.5425	-18.08	-27.06
534	Neu5Aca2-8Neu5Gca2-3Galb1-4GlcNAc-Sp0	-0.075	4.0175	4	8.2025	5.635	-69.79
535	Neu5Gca2-8Neu5Aca2-3Galb1-4GlcNAc-Sp0	3.7125	-0.6875	-1.5975	-7.185	-6.69	-23.5825
536	Neu5Gca2-8Neu5Gca2-3Galb1-4GlcNAcb1-3Galb1-4GlcNAc-Sp0	5.0425	9.3425	17.8	43.5975	69.1425	438.498
537	Neu5Gca2-8Neu5Gca2-6Galb1-4GlcNAc-Sp0	2.83	-2.13	1.0675	-7.8325	-22.535	-49.81
538	Neu5Aca2-8Neu5Aca2-3Galb1-4GlcNAc-Sp0	3.12	4.765	7.065	7.52	11.8025	-16.3975
539	GlcNAcb1-3Galb1-4GlcNAcb1-6(GlcNAcb1-3Galb1-4GlcNAcb1-2)Mana1-6(GlcNAcb1-3Galb1-4GlcNAcb1-2Man a1-3)Manb1-4GlcNAcb1-4GlcNAc-Sp24	17.91	45.2125	153.5	413.36	1792.39	9785.58
540	Galb1-4GlcNAcb1-3Galb1-4GlcNAcb1-6(Galb1-4GlcNAcb1-3Galb1-4GlcNAcb1-2)Mana1-6(Galb1-4GlcNAcb1-3Galb1-4GlcNAcb1-2Mana1-3)Manb1-4GlcNAcb1-4GlcNAc-Sp24	20.2	54.495	263.295	748.325	4165.84	11586.8
541	Gala1-3Galb1-4GlcNAcb1-2Mana1-6(Gala1-3Galb1-4GlcNAcb1-2Mana1-3)Manb1-4GlcNAcb1-4GlcNAc-Sp24	8.525	9.565	48.4175	167.338	398.31	1286.24
542	GlcNAcb1-3Galb1-4GlcNAcb1-6(GlcNAcb1-3Galb1-3)GalNAca-Sp14	7.175	9.1325	48.0775	149.157	433.262	1704.16
543	GalNAcb1-3GlcNAcb-Sp0	1.62	5.295	15.2175	24.5025	90.6875	336.642
544	GalNAcb1-4GlcNAcb1-3GalNAcb1-4GlcNAcb-Sp0	-0.2875	3.68	8.3325	57.9725	132.877	429.257
545	GlcNAb1-3Galb1-3GalNAc-Sp14	4.755	5.9775	13.1575	49.855	96.69	194.827
546	Galb1-3GlcNAcb1-6(Galb1-3)GalNAc-Sp14	8.3875	22.015	96.02	282.105	836.41	2403.02
547	(3S)GlcAb1-3Galb1-4GlcNAcb1-3Galb1-4Glc-Sp0	15.61	31.5025	112.987	291.79	986.342	4222.32
548	(3S)GlcAb1-3Galb1-4GlcNAcb1-2Mana-Sp0	-1.115	-0.66	-2.335	-4.6925	13.1275	6.09
549	Galb1-3GlcNAcb1-3Galb1-4GlcNAcb1-3Galb1-4GlcNAcb1-6(Galb1-3GlcNAcb1-3Galb1-4GlcNAcb1-3Galb1-4GlcNAb1-2)Mana1-6(Galb1-3GlcNAcb1-3Galb1-4GlcNAcb1-3Galb1-4GlcNAcb1-2Mana1-3)Manb1-4GlcNAcb1-4(Fuca1-6)GlcNAcb-Sp24	12.4025	27.735	105.075	305.015	2484.43	14739.1
550	Galb1-3GlcNAcb1-3Galb1-4GlcNAcb1-6(Galb1-3GlcNAcb1-3Galb1-4GlcNAb1-2)Mana1-6(Galb1-3GlcNAcb1-3Galb1-4GlcNAcb1-2Mana1-3)Manb1-4GlcNAcb1-4(Fuca1-6)GlcNAcb-Sp24	14.7675	37.3875	168.21	403.425	1918.05	10568.2
551	Galb1-4GlcNAcb1-3Galb1-4GlcNAcb1-2Mana1-6(Galb1-4GlcNAcb1-3Galb1-4GlcNAcb1-2Mana1-3)Manb1-4GlcNAcb1-4(Fuca1-6)GlcNAcb-Sp24	43.94	134.08	680.14	2694.77	40376.7	49962.1
552	Galb1-4GlcNAcb1-3Galb1-4GlcNAcb1-3GalNAca-Sp14	-2.04	19.14	60.9025	174.482	503.897	1520.33
553	Galb1-4GlcNAcb1-3Galb1-4GlcNAcb1-6(Galb1-3)GalNAca-Sp14	12.695	31.54	81.9225	204.645	639.763	1911.38
554	Galb1-4GlcNAcb1-3Galb1-4GlcNAcb1-6(Galb1-4GlcNAcb1-3Galb1-4GlcNAcb1-3)GalNAca-Sp14	9.96	31.7775	126.168	342.42	954.962	3979.76
555	GlcNAcb1-3Galb1-4GlcNAcb1-3GalNAca-Sp14	4.2125	1.58	2.49	-2.5975	47.99	174.09
556	GlcNAcb1-3Galb1-4GlcNAcb1-6(Galb1-3)GalNAca-Sp14	2.695	5.205	23.9775	63.5425	159.855	946.128
557	GlcNAcb1-3Galb1-4GlcNAcb1-6(GlcNAcb1-3Galb1-4GlcNAcb1-3)GalNAca-Sp14	5.045	1.8675	23.495	61.605	181.83	634.195
558	GlcNAcb1-3Galb1-4GlcNAcb1-3Galb1-4GlcNAcb1-3GalNAca-Sp14	10.53	10.1125	44.435	94.6975	313.04	1140.69
559	Galb1-4GlcNAcb1-3Galb1-3GalNAca-Sp14	14.3575	34.615	131.525	364.935	1771.64	10130
560	Neu5Aca2-6Galb1-4GlcNAcb1-6(Galb1-3)GalNAca-Sp14	-3.4575	-10.025	-9.675	82.45	29.12	69.6375
561	GlcNAcb1-6(Neu5Aca2-3Galb1-3)GalNAca-Sp14	-1.6025	2.34	0.7775	8.4125	22.485	55.255
562	Galb1-3GalNAcb1-4(Neu5Aca2-8Neu5Aca2-8Neu5Aca2-3)Galb1-4Glcb-Sp21	0.3725	-0.1875	2.2925	6.655	5.1775	1.44

## Sheet: 9C_CFG
	Structure_on_Masterlist	0.04 µM Gal9C	0.12 µM Gal9C	0.36 µM Gal9C	1.1 µM Gal9C	3.3 µM Gal9C	10 µM Gal9C
1	Gala-Sp8	-5.3125	-15.6875	-56.6675	-77.235	-248.155	-197.363
2	Glca-Sp8	-4.85	-12.11	-57.9625	-98.1525	-208.925	-227.82
3	Mana-Sp8	-2.04	-2.2275	-44.4075	-71.7825	-205.428	-174.903
4	GalNAca-Sp8	0.3	-3.3925	-33.4575	-23.4975	-98.6475	-47.925
5	Fuca-Sp8	-1.17	-1.1175	-42.7175	-55.635	-119.928	-118.063
6	Fuca-Sp9	-4.6775	-7.315	-35.48	-45.4775	-152.31	-116.893
7	Rhaa-Sp8	-3.395	-5.34	-13.7275	-32.83	-102.933	-44.955
8	Neu5Aca-Sp11	-1.69	-3.5675	-38.3125	-46.1775	-153.558	-144.083
9	Neu5Aca-Sp8	-4.2975	-2.325	-27.7125	-42.1775	-123.408	-130.648
10	Neu5Acb-Sp8	-0.9925	-4.2425	-34.0425	-34.38	-85.175	-49.255
11	Galb-Sp8	0.56	-6.235	-36.64	-51.0025	-149.853	-152.31
12	Glcb-Sp8	-0.4275	-7.8775	-35.055	-75.3425	-174.07	-162.1
13	Manb-Sp8	-2.99	-14.69	-46.165	-69.0675	-194.855	-195.258
14	GalNAcb-Sp8	1.265	-1.155	-17.345	-33.8275	-67.0625	-74.6475
15	GlcNAcb-Sp0	1.37	-0.55	-17.0175	-44.5925	-89.645	-102.988
16	GlcNAcb-Sp8	2.115	-11.3725	-21.7925	-28.8125	-92.6225	-91.835
17	GlcN(Gc)b-Sp8	-3.8375	-9.6525	-41.375	-71.105	-145.005	-179.435
18	(3S)Galb1-4(6S)Glcb-Sp0	9.2525	20.25	62.5875	216.735	585.867	1216.04
19	(3S)Galb1-4(6S)Glcb-Sp8	9.505	39.0025	88.755	195.743	743.955	1583.38
20	Galb1-4GlcNAcb1-6(Galb1-4GlcNAcb1-3)GalNAc-Sp14	4.8475	11.4575	40.385	83.6725	339.11	658.033
21	Galb1-4GlcNAcb1-6(Galb1-4GlcNAcb1-3)GalNAca-Sp8	21.0125	73.5975	249.695	435.647	1405.46	2823.39
22	GlcNAcb1-6(GlcNAcb1-4)(GlcNAcb1-3)GlcNAc-Sp8	3.54	20.2425	81.5575	163.653	573.785	690.215
23	(3S)Galb1-4(Fuca1-3)(6S)Glc-Sp0	2.195	29.9625	100.703	155.153	477.938	654.533
24	(3S)Galb1-4Glcb-Sp8	2.5175	24.3075	70.9425	88.54	412.688	810.635
25	6S(3S)Galb1-4(6S)GlcNAcb-Sp0	3.2175	7.98	-0.795	19.6825	12.345	133.898
26	6S(3S)Galb1-4GlcNAcb-Sp0	-2.1	-4.75	-24.285	-21.1925	-105.13	47.1475
27	(3S)Galb1-3(Fuca1-4)GlcNAcb-Sp8	0.4425	5.0425	5.4725	28.335	68.695	178.657
28	(3S)Galb1-3GalNAca-Sp8	12.27	26.47	53.16	125.522	426.59	773.048
29	(3S)Galb1-3GlcNAcb-Sp0	12.7625	53.165	141.843	329.592	1249.11	5629.57
30	(3S)Galb1-3GlcNAcb-Sp8	16.04	65.665	170.505	357.892	1440.22	6458.3
31	(3S)Galb1-4(Fuca1-3)GlcNAc-Sp0	-0.885	-2.945	-3.695	-0.8475	-19.85	5.0425
32	(3S)Galb1-4(Fuca1-3)GlcNAc-Sp8	-1.265	4.41	10.3975	72.58	244.238	277.675
33	(3S)Galb1-4(6S)GlcNAcb-Sp0	18.4525	83.015	174.3	389.625	1531.51	7808.19
34	(3S)Galb1-4(6S)GlcNAcb-Sp8	16.21	64.095	162.292	378.67	1621.23	6917.81
35	(3S)Galb1-4GlcNAcb-Sp0	11.9775	50.575	120.373	271.332	1030.05	2785.18
36	(3S)Galb1-4GlcNAcb-Sp8	15.0375	38.04	114.823	275.96	1086.59	3064.59
37	(3S)Galb-Sp8	0.65	-5.5975	-15.2425	-32.5825	-51	-25.0975
38	(6S)(4S)Galb1-4GlcNAcb-Sp0	-3.2925	4.71	-5.97	13.2675	-16.9775	14.9025
39	(4S)Galb1-4GlcNAcb-Sp8	0.2375	-4.165	-16.5225	6.345	-16.8325	-41.5075
40	(6P)Mana-Sp8	1.3775	-4.915	-32.655	-42.825	-142.008	-104.173
41	(6S)Galb1-4Glcb-Sp0	1.885	-5.26	-10.0675	-15.8025	-29.7425	10.605
42	(6S)Galb1-4Glcb-Sp8	-1.9425	-9.7475	-32.235	-26.0475	-68.215	-88.2825
43	(6S)Galb1-4GlcNAcb-Sp8	3.1925	19.49	35.5975	120.297	452.947	539.9
44	(6S)Galb1-4(6S)Glcb-Sp8	0.5625	0.3225	-14.2325	-30.17	-43.9875	-0.22
45	Neu5Aca2-3(6S)Galb1-4GlcNAcb-Sp8	-0.0875	-3.275	-22.67	-19.345	-33.96	-3.1875
46	(6S)GlcNAcb-Sp8	-0.02	-7.895	-15.2075	-16.155	-42.05	-9.8525
47	Neu5,9Ac2a-Sp8	-3.71	-3.3375	-27.5575	-24.2525	-37.56	-23.26
48	Neu5,9Ac2a2-6Galb1-4GlcNAcb-Sp8	-0.89	-11.15	-39.98	-63.6825	-176.943	-198.518
49	Mana1-6(Mana1-3)Manb1-4GlcNAcb1-4GlcNAcb-Sp12	-3.26	-11.79	-16.195	-36.7975	-119.55	-97.975
50	Mana1-6(Mana1-3)Manb1-4GlcNAcb1-4GlcNAcb-Sp13	2.42	-0.27	-8.1525	-1.705	-25.95	70.0475
51	GlcNAcb1-2Mana1-6(GlcNAcb1-2Mana1-3)Manb1-4GlcNAcb1-4GlcNAcb-Sp12	-0.545	-4.93	-28.5075	-40.9975	-140.995	-132.645
52	GlcNAcb1-2Mana1-6(GlcNAcb1-2Mana1-3)Manb1-4GlcNAcb1-4GlcNAcb-Sp13	3.825	11.05	34.525	97.495	327.25	393.947
53	Galb1-4GlcNAcb1-2Mana1-6(Galb1-4GlcNAcb1-2Mana1-3)Manb1-4GlcNAcb1-4GlcNAcb-Sp12	14.5875	29.325	94.5025	134.29	610.867	2297.4
54	Neu5Aca2-6Galb1-4GlcNAcb1-2Mana1-6(Neu5Aca2-6Galb1-4GlcNAcb1-2Mana1-3)Manb1-4GlcNAcb1-4GlcNAcb-Sp12	-0.4825	5.0175	0.33	-40.2125	-32.8875	31.46
55	Neu5Aca2-6Galb1-4GlcNAcb1-2Mana1-6(Neu5Aca2-6Galb1-4GlcNAcb1-2Man-a1-3)Manb1-4GlcNAcb1-4GlcNAcb-Sp21	-0.5325	0.22	15.285	6.625	142.327	231.357
56	Neu5Aca2-6Galb1-4GlcNAcb1-2Mana1-6(Neu5Aca2-6Galb1-4GlcNAcb1-2Mana1-3)Manb1-4GlcNAcb1-4GlcNAcb-Sp24	13.9775	35.52	126.815	132.398	394.577	687.503
57	Fuca1-2Galb1-3GalNAcb1-3Gala-Sp9	3.815	9.78	12.12	-15.94	0.02	22.77
58	Fuca1-2Galb1-3GalNAcb1-3Gala1-4Galb1-4Glcb-Sp9	-2.7625	1.13	-3.7025	-8.7675	31.53	27.485
59	Fuca1-2Galb1-3(Fuca1-4)GlcNAcb-Sp8	0.0075	-1.5775	2.3075	12.77	57.63	86.92
60	Fuca1-2Galb1-3GalNAca-Sp14	2.8475	8.2075	1.35	6.025	9.185	28.305
61	Fuca1-2Galb1-3GalNAca-Sp8	12.4	34.06	93.875	160.05	441.145	726.825
62	Fuca1-2Galb1-3GalNAcb1-4(Neu5Aca2-3)Galb1-4Glcb-Sp0	-2.945	-4.6075	-15.1625	-34.7775	-72.8925	-57.3325
63	Fuca1-2Galb1-3GalNAcb1-4(Neu5Aca2-3)Galb1-4Glcb-Sp9	-0.5425	-2.545	-13.9025	-24.74	-64.38	-75.945
64	Fuca1-2Galb1-3GlcNAcb1-3Galb1-4Glcb-Sp10	14.835	62.615	199.287	416.76	1476.27	6654.07
65	Fuca1-2Galb1-3GlcNAcb1-3Galb1-4Glcb-Sp8	20.015	67.925	174.875	327.973	986.095	4333.54
66	Fuca1-2Galb1-3GlcNAcb-Sp0	20.8175	56.62	187.04	325.785	1086.21	2058.34
67	Fuca1-2Galb1-3GlcNAcb-Sp8	16.265	66.6275	176.99	337.4	1141.06	2091.41
68	Fuca1-2Galb1-4(Fuca1-3)GlcNAcb1-3Galb1-4(Fuca1-3)GlcNAcb-Sp0	-4.13	-9.8275	28.77	14.8925	71.09	97.395
69	Fuca1-2Galb1-4(Fuca1-3)GlcNAcb1-3Galb1-4(Fuca1-3)GlcNAcb1-3Galb1-4(Fuca1-3)GlcNAcb-Sp0	0.49	5.6575	8.635	16.9675	101.903	227.088
70	Fuca1-2Galb1-4(Fuca1-3)GlcNAcb-Sp0	2.73	6.185	17.1575	16.69	183.935	164.455
71	Fuca1-2Galb1-4(Fuca1-3)GlcNAcb-Sp8	0.625	7.725	24.5975	27.715	69.8075	150.898
72	Fuca1-2Galb1-4GlcNAcb1-3Galb1-4GlcNAcb-Sp0	20.4575	68.61	217.27	468.587	1387.92	4311.72
73	Fuca1-2Galb1-4GlcNAcb1-3Galb1-4GlcNAcb1-3Galb1-4GlcNAcb-Sp0	-5.0825	-6.8075	-33.795	-45.745	-141.575	-158.87
74	Fuca1-2Galb1-4GlcNAcb-Sp0	8.2	28.96	72.745	147.16	402.587	634.16
75	Fuca1-2Galb1-4GlcNAcb-Sp8	19.7	57.67	263.327	433.738	1331.11	1941.21
76	Fuca1-2Galb1-4Glcb-Sp0	-2.0375	0.965	2.4075	-0.11	61.165	60.96
77	Fuca1-2Galb-Sp8	-0.4075	7.035	11.9525	1.81	29.205	-0.2075
78	Fuca1-3GlcNAcb-Sp8	3.08	12.0925	48.2	103.265	380.635	507.837
79	Fuca1-4GlcNAcb-Sp8	8.785	28.195	100.543	120.677	453.03	594.195
80	Fucb1-3GlcNAcb-Sp8	5.045	15.815	87.1775	104.46	300.975	428.882
81	GalNAca1-3(Fuca1-2)Galb1-3GlcNAcb-Sp0	99.0125	281.03	500.053	779.788	2563.99	5606.91
82	GalNAca1-3(Fuca1-2)Galb1-4(Fuca1-3)GlcNAcb-Sp0	-1.7975	5.8675	4.1025	0.1	138.32	261.72
83	(3S)Galb1-4(Fuca1-3)Glcb-Sp0	-3.145	-6.7275	-35.145	-21.7075	-100.948	-47.7025
84	GalNAca1-3(Fuca1-2)Galb1-4GlcNAcb-Sp0	47.0375	165.143	386.37	804.15	3081.04	18529.7
85	GalNAca1-3(Fuca1-2)Galb1-4GlcNAcb-Sp8	34.885	160.607	517.543	911.957	3779.5	26393.2
86	GalNAca1-3(Fuca1-2)Galb1-4Glcb-Sp0	6.035	22.58	79.3975	149.493	570.038	1055.46
87	GlcNAcb1-3Galb1-3GalNAca-Sp8	10.36	55.875	175.792	220.718	779.367	1298.3
88	GalNAca1-3(Fuca1-2)Galb-Sp18	0.8225	22.575	57.215	125.295	313.627	468.28
89	GalNAca1-3(Fuca1-2)Galb-Sp8	3.4775	8.7075	22.825	61.12	149.695	231.667
90	GalNAca1-3GalNAcb-Sp8	7.66	32.395	137.958	247.833	801.795	1020.47
91	GalNAca1-3Galb-Sp8	0.76	4.4225	3.155	29.7175	72.715	45.13
92	GalNAca1-4(Fuca1-2)Galb1-4GlcNAcb-Sp8	11.29	71.475	212.56	401.325	1143.64	1368.72
93	GalNAcb1-3GalNAca-Sp8	10.1475	29.3025	118.918	214.097	730.57	882.07
94	GalNAcb1-3(Fuca1-2)Galb-Sp8	0.6125	0.065	14.99	8.8075	131.938	103.058
95	GalNAcb1-3Gala1-4Galb1-4GlcNAcb-Sp0	7.12	50.4375	162.04	334.23	933.768	1338.89
96	GalNAcb1-4(Fuca1-3)GlcNAcb-Sp0	1.59	-3.755	-16.1675	-43.375	-79.2975	-50.855
97	GalNAcb1-4GlcNAcb-Sp0	8.5325	42.9425	124.692	230.495	824.28	1065.21
98	GalNAcb1-4GlcNAcb-Sp8	11.525	23.88	127.588	243.577	870.018	1020.93
99	Gala1-2Galb-Sp8	-1.3125	-1.43	-14.1275	-54.1075	-49.2025	-91.7125
100	Gala1-3(Fuca1-2)Galb1-3GlcNAcb-Sp0	55.5275	206.657	543.263	1015.66	5021.02	26549.7
101	Gala1-3(Fuca1-2)Galb1-3GlcNAcb-Sp8	76.7025	242.058	740.505	1358.95	6111.02	33563.8
102	Gala1-3(Fuca1-2)Galb1-4(Fuca1-3)GlcNAcb-Sp0	3.2525	9.0375	53.2175	119.287	355.08	759.888
103	Gala1-3(Fuca1-2)Galb1-4(Fuca1-3)GlcNAcb-Sp8	-1.655	13.75	21.17	64.8925	182.9	223.683
104	Gala1-3(Fuca1-2)Galb1-4GlcNAc-Sp0	89.29	327.377	1320.24	2215.27	10710.6	32024.8
105	Gala1-3(Fuca1-2)Galb1-4Glcb-Sp0	17.155	72.53	186.055	300.445	1112	3052.53
106	Gala1-3(Fuca1-2)Galb-Sp18	5.3675	22.01	91.4925	209.14	581.148	705.018
107	Gala1-3(Fuca1-2)Galb-Sp8	31.73	107.99	223.482	275.817	682.947	1275.84
108	Gala1-4(Gala1-3)Galb1-4GlcNAcb-Sp8	2.6125	22.0675	89	168.252	550.607	733.122
109	Gala1-3GalNAca-Sp16	0.9425	0.425	-17.3125	-35.8825	-104.028	-93.2375
110	Gala1-3GalNAca-Sp8	1.06	2.9325	41.795	61.4975	255.963	330.56
111	Gala1-3GalNAcb-Sp8	-2.8575	-0.8925	-20.9725	-28.8825	-43.71	-65.2825
112	Gala1-3Galb1-4(Fuca1-3)GlcNAcb-Sp8	6.3625	28.3725	91.61	161.18	507.308	637.665
113	Gala1-3Galb1-3GlcNAcb-Sp0	5.855	24.825	104.095	156.95	498.285	1002.73
114	Gala1-3Galb1-4GlcNAcb-Sp8	26.52	88.9025	249.502	535.64	1549.69	3350.75
115	Gala1-3Galb1-4Glcb-Sp0	7.3225	11.1325	33.2775	63.46	196.183	519.668
116	Gala1-3Galb1-4Glc-Sp10	13.4975	48.5475	77.6425	142.58	473.478	872.605
117	Gala1-3Galb-Sp8	-0.4625	-2.66	-27.71	-33.8225	-59.6825	-76.0725
118	Gala1-4(Fuca1-2)Galb1-4GlcNAcb-Sp8	6.44	25.1175	100.525	202.36	625.04	731.295
119	Gala1-4Galb1-4GlcNAcb-Sp0	0.9575	3.405	0.0675	0.0725	13.6425	74.05
120	Gala1-4Galb1-4GlcNAcb-Sp8	12.4575	40.295	124.75	225.648	785.24	974.92
121	Gala1-4Galb1-4Glcb-Sp0	-0.5625	-0.5075	-4.3575	-26.715	-19.79	-34.8525
122	GalNAca-Sp15	-2.365	-12.345	-56.5375	-79.7025	-243.528	-234.97
123	Gala1-4GlcNAcb-Sp8	-3.7575	-4.4625	0.045	13.9425	-24.95	3.4125
124	Gala1-6Glcb-Sp8	-2.735	-6.775	-64.155	-54.8925	-176.99	-173.618
125	Galb1-2Galb-Sp8	-2.87	-4.2725	-38.2675	-59.55	-157.108	-145.22
126	Galb1-3(Fuca1-4)GlcNAcb1-3Galb1-4(Fuca1-3)GlcNAcb-Sp0	3.305	-0.7825	-10.55	0.785	16.835	108.08
127	Galb1-3GlcNAcb1-3Galb1-4(Fuca1-3)GlcNAcb-Sp0	9.86	58.5775	141.81	252.07	853.055	1296.88
128	Galb1-3(Fuca1-4)GlcNAc-Sp0	-3.2175	-4.985	-29.84	-47.6475	-74.5275	-58.2575
129	Galb1-3(Fuca1-4)GlcNAc-Sp8	-2.015	-2.915	-28.93	-23.755	-82.705	-114.863
130	Fuca1-4(Galb1-3)GlcNAcb-Sp8	-3.865	-4.06	-21.005	-20.0225	-8.0625	-22.345
131	Galb1-4GlcNAcb1-6GalNAc-Sp14	1.96	5.1425	17.9575	15.08	67.5025	213.23
132	Galb1-4GlcNAcb1-6GalNAca-Sp8	11.8175	32.69	124.228	232.387	739.98	1073.64
133	GlcNAcb1-6(Galb1-3)GalNAca-Sp8	8.9775	34.03	108.713	161.615	670.668	801.255
134	Neu5Aca2-6(Galb1-3)GalNAca-Sp14	-2.6575	0.0225	-20.22	-46.49	-18.7825	-56.1025
135	Neu5Aca2-6(Galb1-3)GalNAca-Sp8	-3.61	-7.42	-20.7525	-32.1975	-64.9725	-76.5325
136	Neu5Acb2-6(Galb1-3)GalNAca-Sp8	-3.1875	-8.525	-35.6675	-71.23	-125.573	-159.265
137	Neu5Aca2-6(Galb1-3)GlcNAcb1-4Galb1-4Glcb-Sp10	-2.7425	21.09	38.0625	86.575	362.543	556.977
138	Galb1-3GalNAca-Sp14	-3.4775	-8.1775	-49.32	-61.1775	-183.413	-164.553
139	Galb1-3GalNAca-Sp16	4.81	-1.315	-41.0475	-50.365	-108.37	-104.405
140	Galb1-3GalNAca-Sp8	-1.1525	-7.745	-36.125	-40.29	-103.253	-91.365
141	Galb1-3GalNAcb-Sp8	3.8875	18.94	92.94	137.268	612.345	779.717
142	Galb1-3GalNAcb1-3Gala1-4Galb1-4Glcb-Sp0	24.005	45.435	149.91	228.583	851.69	1214.85
143	Galb1-3GalNAcb1-4(Neu5Aca2-3)Galb1-4Glcb-Sp0	0.535	25.3075	44.0975	96.2625	409.298	324.075
144	Galb1-3GalNAcb1-4Galb1-4Glcb-Sp8	3.1075	28.4775	94.97	106.067	407.89	467.728
145	Galb1-3Galb-Sp8	-1.8775	-6.135	-16.24	-27.455	-50.5075	-9.12
146	Galb1-3GlcNAcb1-3Galb1-4GlcNAcb-Sp0	18.475	53.535	125.713	270.293	1213.33	8159.3
147	Galb1-3GlcNAcb1-3Galb1-4Glcb-Sp10	19.825	65.705	216.917	253.43	1351.8	5246.44
148	Galb1-3GlcNAcb-Sp0	7.64	21.6925	40.495	65.55	246.933	475.575
149	Galb1-3GlcNAcb-Sp8	11.22	26.9125	133.04	161.792	570.97	1017.78
150	Galb1-4(Fuca1-3)GlcNAcb-Sp0	11.8	9.52	-33.7975	-29.79	-178.365	-91.9475
151	Galb1-4(Fuca1-3)GlcNAcb-Sp8	2.305	35.46	119.397	179.583	573.43	619.96
152	Galb1-4(Fuca1-3)GlcNAcb1-3Galb1-4(Fuca1-3)GlcNAcb-Sp0	4.375	13.3475	24.3325	26.58	134.083	313.24
153	Galb1-4(Fuca1-3)GlcNAcb1-3Galb1-4(Fuca1-3)GlcNAcb1-3Galb1-4(Fuca1-3)GlcNAcb-Sp0	0.7	10.4125	58.7325	56.785	279.783	352.592
154	Galb1-4(6S)Glcb-Sp0	6.3275	4.7325	28.3525	31.045	196.197	288.585
155	Galb1-4(6S)Glcb-Sp8	14.56	28.205	34.42	51.965	230.602	438.47
156	Galb1-4GalNAca1-3(Fuca1-2)Galb1-4GlcNAcb-Sp8	35.6375	128.518	384.21	740.423	3166.41	22373
157	Galb1-4GalNAcb1-3(Fuca1-2)Galb1-4GlcNAcb-Sp8	3.6225	36.72	119.61	233.72	619.472	1055.53
158	Galb1-4GlcNAcb1-3GalNAc-Sp14	-0.96	0.6075	-14.525	-16.9775	-41.9225	61.87
159	Galb1-4GlcNAcb1-3GalNAca-Sp8	16.4775	59.9675	184.442	359.327	1027.83	1624.65
160	Galb1-4GlcNAcb1-3Galb1-4(Fuca1-3)GlcNAcb1-3Galb1-4(Fuca1-3)GlcNAcb-Sp0	14.785	40.24	109.772	172.958	638.482	1072.87
161	Galb1-4GlcNAcb1-3Galb1-4GlcNAcb1-3Galb1-4GlcNAcb-Sp0	51.805	334.467	963.75	2089.15	13018.6	37480.1
162	Galb1-4GlcNAcb1-3Galb1-4GlcNAcb-Sp0	24.0175	78.27	250.558	479.647	2165.85	15375
163	Galb1-4GlcNAcb1-3Galb1-4Glcb-Sp0	10.08	54.9025	166.472	276.87	1152.86	3444.13
164	Galb1-4GlcNAcb1-3Galb1-4Glcb-Sp8	30.54	90.65	255.972	398.86	1987.09	8466.25
165	Galb1-4GlcNAcb1-6(Galb1-3)GalNAc-Sp14	0.6725	11.7975	27.53	12.055	161.385	70.0125
166	Galb1-4GlcNAcb1-6(Galb1-3)GalNAca-Sp8	11.5975	52.935	168.64	267.837	1009.56	1258.54
167	Galb1-4GlcNAcb-Sp0	0.6225	8.0375	26.8725	36.08	198.403	205.597
168	Galb1-4GlcNAcb-Sp8	12.295	49.0375	275.587	334.728	881.347	1438.47
169	Galb1-4GlcNAcb-Sp23	5.49	25.2325	159.755	282.842	614.51	943.68
170	Galb1-4Glcb-Sp0	-0.8625	-8.205	-42.8275	-36.3775	-153.263	-135.613
171	Galb1-4Glcb-Sp8	4.2775	-5.4825	-6.32	-32.14	-81.18	27.7825
172	GlcNAca1-3Galb1-4GlcNAcb-Sp8	8.1575	31.8975	143.635	206.887	674.56	901.88
173	GlcNAca1-6Galb1-4GlcNAcb-Sp8	0.1525	1.08	4.565	65.24	7.67	94.095
174	GlcNAcb1-2Galb1-3GalNAca-Sp8	4.2525	26.285	80.6675	146.863	451.245	570.555
175	GlcNAcb1-6(GlcNAcb1-3)GalNAca-Sp14	3.6825	1.38	0.825	-24.29	-48.5	3.5175
176	GlcNAcb1-6(GlcNAcb1-3)GalNAca-Sp8	4.55	24.39	51.0625	93.685	383.375	508.69
177	GlcNAcb1-6(GlcNAcb1-3)Galb1-4GlcNAcb-Sp8	2.8525	22.8925	87.0225	212.167	655.575	754.175
178	GlcNAcb1-3GalNAca-Sp14	0.0525	2.26	-19.87	-39.185	-54.0675	-57.3525
179	GlcNAcb1-3GalNAca-Sp8	8.5	44.96	114.28	201.488	575.365	724.52
180	GlcNAcb1-3Galb-Sp8	1.11	-3.3425	-14.755	-17.3575	22.73	7.145
181	GlcNAcb1-3Galb1-4GlcNAcb-Sp0	14.8575	55.2125	176.34	270.96	1133.78	2190.88
182	GlcNAcb1-3Galb1-4GlcNAcb-Sp8	15.84	71.355	216.705	288.027	1002.78	1910.77
183	GlcNAcb1-3Galb1-4GlcNAcb1-3Galb1-4GlcNAcb-Sp0	39.1775	151.743	666.445	1155.95	5795.07	29364.9
184	GlcNAcb1-3Galb1-4Glcb-Sp0	1.24	8.7825	29.5975	50.5275	222.113	340.887
185	GlcNAcb1-4-MDPLys	-5.3675	-8.52	-26.615	-25.41	-29.8525	-20.075
186	GlcNAcb1-6(GlcNAcb1-4)GalNAca-Sp8	7.6525	30.425	136.435	233.81	754.57	946.847
187	GlcNAcb1-4Galb1-4GlcNAcb-Sp8	3.1275	10.6375	99.1025	172.877	563.485	737.778
188	GlcNAcb1-4GlcNAcb1-4GlcNAcb1-4GlcNAcb1-4GlcNAcb1-4GlcNAcb1-Sp8	-1.795	-0.3	-22.7625	-53.0975	-86.745	-82.0675
189	GlcNAcb1-4GlcNAcb1-4GlcNAcb1-4GlcNAcb1-4GlcNAcb1-Sp8	0.62	6.1525	-4.16	-31.945	-52.4475	-21.6375
190	GlcNAcb1-4GlcNAcb1-4GlcNAcb-Sp8	5.4725	-4.2675	0.065	-22.5375	0.7775	23.285
191	GlcNAcb1-6GalNAca-Sp14	-0.2025	1.6325	-13.8	-35.065	-37.155	-22.57
192	GlcNAcb1-6GalNAca-Sp8	8.0525	42.4075	145.04	269.863	924.898	1819.04
193	GlcNAcb1-6Galb1-4GlcNAcb-Sp8	9.3625	33.4875	126.72	220.99	740.785	937.825
194	Glca1-4Glcb-Sp8	3.89	9.8625	10.725	25.8925	78.0275	184.518
195	Glca1-4Glca-Sp8	-1.71	-6.67	-17.7075	-23.615	-67.4475	32.97
196	Glca1-6Glca1-6Glcb-Sp8	-0.2825	-2.87	-25.9775	-24.0275	-92.07	-82.7275
197	Glcb1-4Glcb-Sp8	1.1425	3.56	-12.075	-19.9	-60.415	-24.4575
198	Glcb1-6Glcb-Sp8	-1.2025	-3.595	-14.8375	-37.5	-74.5525	-37.3075
199	G-ol-Sp8	-1.1575	-11.9875	-32.5	-41.44	-151.095	-132.228
200	GlcAa-Sp8	-3.6	-5.7325	-31.5025	-51.475	-111.263	-148.543
201	GlcAb-Sp8	-1.8775	1.925	-25.645	-39.665	-133.42	-96.985
202	GlcAb1-3Galb-Sp8	-0.0425	-0.05	-24.0525	-38.74	-81.88	-81.1175
203	GlcAb1-6Galb-Sp8	1.49	0.24	-14.3075	-37.01	-50.585	-58.8975
204	KDNa2-3Galb1-3GlcNAcb-Sp0	0.3425	15.4075	19.0425	30.1525	178.898	564.003
205	KDNa2-3Galb1-4GlcNAcb-Sp0	1.6075	20.0075	29.5725	31.3625	285.96	362.858
206	Mana1-2Mana1-2Mana1-3Mana-Sp9	2.215	23.295	67.455	92.855	316.618	601.018
207	Mana1-2Mana1-6(Mana1-2Mana1-3)Mana-Sp9	6.4175	9.645	42.105	48.5175	167.417	237.5
208	Mana1-2Mana1-3Mana-Sp9	0.815	9.3425	10.385	21.8125	97.905	142.357
209	Mana1-6(Mana1-3)Mana-Sp9	7.4475	12.67	22.32	48.685	191.863	280.815
210	Mana1-2Mana1-2Mana1-6(Mana1-3)Mana-Sp9	-2.3275	3.655	-3.73	-20.4725	-36.295	-32.2025
211	Mana1-6(Mana1-3)Mana1-6(Mana1-2Mana1-3)Manb1-4GlcNAcb1-4GlcNAcb-Sp12	24.54	130.028	439.45	818.89	2802.26	7418.93
212	Mana1-6(Mana1-3)Mana1-6(Mana1-3)Manb1-4GlcNAcb1-4GlcNAcb-Sp12	-2.3	-3.5875	-5.9	-48.1375	-96.355	-67.4975
213	Manb1-4GlcNAcb-Sp0	5.6575	25.53	58.2575	112.695	478.908	1064.49
214	Neu5Aca2-3Galb1-4GlcNAcb1-3Galb1-4(Fuca1-3)GlcNAcb-Sp0	1.9425	-0.5325	-21.445	-43.36	-94.605	102.105
215	(3S)Galb1-4(Fuca1-3)(6S)GlcNAcb-Sp8	15.335	66.8375	355.065	531.405	1247.78	2613.5
216	Fuca1-2(6S)Galb1-4GlcNAcb-Sp0	0.905	-0.315	-9.4575	73.5375	12.11	96.1025
217	Fuca1-2Galb1-4(6S)GlcNAcb-Sp8	20.9175	66.605	203.442	336.462	1147.43	2411.24
218	Fuca1-2(6S)Galb1-4(6S)Glcb-Sp0	-0.1175	-6.4125	-16.265	-6.3125	-3.15	61.745
219	Neu5Aca2-3Galb1-3GalNAca-Sp14	-5.315	-17.365	-45.45	-90.94	-166.945	-156.34
220	Neu5Aca2-3Galb1-3GalNAca-Sp8	3.1	4.0775	14.4025	44.6275	148.6	201
221	GalNAcb1-4(Neu5Aca2-8Neu5Aca2-8Neu5Aca2-8Neu5Aca2-3)Galb1-4Glcb-Sp0	-2.6325	-11.3225	-31.575	-72.4125	-153.248	-199.72
222	GalNAcb1-4(Neu5Aca2-8Neu5Aca2-8Neu5Aca2-3)Galb1-4Glcb-Sp0	-7.3525	-8.8575	-50.665	-89.8475	-156.588	-209.128
223	Neu5Aca2-8Neu5Aca2-8Neu5Aca2-3Galb1-4Glcb-Sp0	0.75	-0.3025	-13.1275	-27.635	-9.705	2.7425
224	GalNAcb1-4(Neu5Aca2-8Neu5Aca2-3)Galb1-4Glcb-Sp0	-0.7625	-6.315	-38.405	-84.47	-207.018	-226.873
225	Neu5Aca2-8Neu5Aca2-8Neu5Aca-Sp8	-3.105	-7.87	-41.9025	-59.8775	-64.0925	-142.525
226	GalNAcb1-4(Neu5Aca2-3)Galb1-4GlcNAcb-Sp0	-1.4075	5.6875	15.57	39.465	98.595	142.972
227	GalNAcb1-4(Neu5Aca2-3)Galb1-4GlcNAcb-Sp8	183.01	1034.7	4076.05	7054.82	18828.3	46229.5
228	GalNAcb1-4(Neu5Aca2-3)Galb1-4Glcb-Sp0	-3.135	-4.025	-4.635	-6.8775	-7.0625	-4.84
229	Neu5Aca2-3Galb1-3GalNAcb1-4(Neu5Aca2-3)Galb1-4Glcb-Sp0	0.6175	-6.9725	-23.94	-41.105	-101.628	-35.4575
230	Neu5Aca2-6(Neu5Aca2-3)GalNAca-Sp8	-3.1125	-6.1775	-35.795	-42.5575	-118.24	-80.3925
231	Neu5Aca2-3GalNAca-Sp8	1.35	-6.9375	-4.0625	-12.5575	-33.7975	-27.4525
232	Neu5Aca2-3GalNAcb1-4GlcNAcb-Sp0	1.8425	7.7625	13.7975	25.9675	153.865	380.697
233	Neu5Aca2-3Galb1-3(6S)GlcNAc-Sp8	2.905	14.5575	31.3475	63.5175	171.815	263.322
234	Neu5Aca2-3Galb1-3(Fuca1-4)GlcNAcb-Sp8	4.835	34.555	86.27	170.085	651.773	1242.66
235	Neu5Aca2-3Galb1-3(Fuca1-4)GlcNAcb1-3Galb1-4(Fuca1-3)GlcNAcb-Sp0	3.535	-2.0275	2.495	9.805	43.0575	164.708
236	Neu5Aca2-3Galb1-4(Neu5Aca2-3Galb1-3)GlcNAcb-Sp8	-6.685	-1.1975	-27.6475	-47.8125	-102.008	-53.0375
237	Neu5Aca2-3Galb1-3(6S)GalNAca-Sp8	1.94	2.05	7.855	45.3225	28.525	123.168
238	Neu5Aca2-6(Neu5Aca2-3Galb1-3)GalNAca-Sp14	4.9225	26.3325	92.595	135.298	385.998	961.342
239	Neu5Aca2-6(Neu5Aca2-3Galb1-3)GalNAca-Sp8	5.13	0.145	-12.25	18.6325	-37.645	17.7025
240	Neu5Aca2-3Galb-Sp8	-0.24	1.195	-8.3725	-2.5975	-29.96	-18.48
241	Neu5Aca2-3Galb1-3GalNAcb1-3Gala1-4Galb1-4Glcb-Sp0	-2.21	42.38	107.382	132.762	712.158	1422.65
242	Neu5Aca2-3Galb1-3GlcNAcb1-3Galb1-4GlcNAcb-Sp0	14.555	74.7025	182.157	348.57	1299.31	5119.17
243	Fuca1-2(6S)Galb1-4Glcb-Sp0	-0.82	-0.635	-3.95	-20.7775	-34.14	-30.235
244	Neu5Aca2-3Galb1-3GlcNAcb-Sp0	0.175	21.985	69.23	131.012	438.645	736.867
245	Neu5Aca2-3Galb1-4(6S)GlcNAcb-Sp8	2.89	11.53	32.165	65.1525	276.168	585.295
246	Neu5Aca2-3Galb1-4(Fuca1-3)(6S)GlcNAcb-Sp8	3.2	-4.3875	1.45	-31.1775	-34.215	234.555
247	Neu5Aca2-3Galb1-4(Fuca1-3)GlcNAcb1-3Galb1-4(Fuca1-3)GlcNAcb1-3Galb1-4(Fuca1-3)GlcNAcb-Sp0	-2.9525	2.65	-5.535	-4.96	48.4375	88.355
248	Neu5Aca2-3Galb1-4(Fuca1-3)GlcNAcb-Sp0	0.1875	9.43	43.2875	54.0075	218.558	310.678
249	Neu5Aca2-3Galb1-4(Fuca1-3)GlcNAcb-Sp8	5.9775	27.5825	74.5475	98.93	343.127	530.707
250	Neu5Aca2-3Galb1-4(Fuca1-3)GlcNAcb1-3Galb-Sp8	-0.625	-0.205	-8.8725	-9.3675	59.97	85.59
251	Neu5Aca2-3Galb1-4(Fuca1-3)GlcNAcb1-3Galb1-4GlcNAcb-Sp8	1.31	2.2525	63.2025	124.782	359.402	596.35
252	Neu5Aca2-3Galb1-4GlcNAcb1-3Galb1-4GlcNAcb1-3Galb1-4GlcNAcb-Sp0	31.91	139.05	359.77	725.43	4157.54	24454.2
253	Neu5Aca2-3Galb1-4GlcNAcb-Sp0	6	15.505	53.485	112.615	396.57	560.592
254	Neu5Aca2-3Galb1-4GlcNAcb-Sp8	1.4025	3.7425	24.76	56.6475	183.005	292.195
255	Neu5Aca2-3Galb1-4GlcNAcb1-3Galb1-4GlcNAcb-Sp0	11.95	40.7725	129.553	250.37	899.465	1352.8
256	Fuca1-2Galb1-4(6S)Glcb-Sp0	13.17	22.9925	60.495	98.545	394.603	760.457
257	Neu5Aca2-3Galb1-4Glcb-Sp0	2.1425	11.9625	49.0875	50.1625	310.215	348.387
258	Neu5Aca2-3Galb1-4Glcb-Sp8	2.0775	4.095	19	22.1425	164.343	310.795
259	Neu5Aca2-6GalNAca-Sp8	-2.0275	0.795	-21.1025	7.615	-42.8925	-51.16
260	Neu5Aca2-6GalNAcb1-4GlcNAcb-Sp0	-1.17	-9.1175	-34.085	-23.615	-80.3875	-74.6325
261	Neu5Aca2-6Galb1-4(6S)GlcNAcb-Sp8	-0.07	-0.77	-34.975	-51.0925	-102.403	-58.5175
262	Neu5Aca2-6Galb1-4GlcNAcb-Sp8	1.4375	20.575	65.3575	109.028	376.92	758.925
263	Neu5Aca2-6Galb1-4GlcNAcb1-3Galb1-4(Fuca1-3)GlcNAcb1-3Galb1-4(Fuca1-3)GlcNAcb-Sp0	-2.995	15.17	49.9825	45.6175	376.452	374.998
264	Neu5Aca2-6Galb1-4GlcNAcb1-3Galb1-4GlcNAcb-Sp0	10.43	60.26	192.85	337.962	1621.61	11747.6
265	Neu5Aca2-6Galb1-4Glcb-Sp0	-0.6975	3.1175	-6.31	11.6025	59.225	79.33
266	Neu5Aca2-6Galb1-4Glcb-Sp8	4.595	12.9325	40.04	65.67	236.375	549.565
267	Neu5Aca2-6Galb-Sp8	3.4475	11.0825	33.39	51.7475	150.93	408.31
268	Neu5Aca2-8Neu5Aca-Sp8	-1.0725	-2.1275	-32.0725	-33.97	-86.9125	-92.9525
269	Neu5Aca2-8Neu5Aca2-3Galb1-4Glcb-Sp0	1.4	-5.725	-20.3175	0.1325	32.685	161.08
270	Galb1-3(Fuca1-4)GlcNAcb1-3Galb1-3(Fuca1-4)GlcNAcb-Sp0	-1.5675	-2.865	-21.7425	-18.955	-44.51	-25.93
271	Neu5Acb2-6GalNAca-Sp8	8.0425	44.625	144.357	215.023	581.487	1607.02
272	Neu5Acb2-6Galb1-4GlcNAcb-Sp8	-1.4125	-6.87	-29.495	-55.8175	-86.1125	-133.7
273	Neu5Gca2-3Galb1-3(Fuca1-4)GlcNAcb-Sp0	0.285	5.2625	11.46	7.2925	84.7575	70.1525
274	Neu5Gca2-3Galb1-3GlcNAcb-Sp0	8.57	22.0075	50.94	93.4425	299.127	566.857
275	Neu5Gca2-3Galb1-4(Fuca1-3)GlcNAcb-Sp0	2.7825	8.8025	8.675	14.72	111.55	148.232
276	Neu5Gca2-3Galb1-4GlcNAcb-Sp0	6.21	14.215	61.4075	106.6	357.21	631.308
277	Neu5Gca2-3Galb1-4Glcb-Sp0	7.2575	22.8325	63.0875	35.48	171.053	399.728
278	Neu5Gca2-6GalNAca-Sp0	-0.5825	8.2725	28.8175	30.3425	132.488	172.805
279	Neu5Gca2-6Galb1-4GlcNAcb-Sp0	-2.9075	11.0425	32.9675	16.1925	184.805	179.6
280	Neu5Gca-Sp8	-2.0775	-1.69	-4.61	-31.1275	-71.475	-63.74
281	Neu5Aca2-3Galb1-4GlcNAcb1-6(Galb1-3)GalNAca-Sp14	3.4425	12.6975	37.8525	31.9825	262.798	314.603
282	Galb1-3GlcNAcb1-3Galb1-3GlcNAcb-Sp0	39.265	146.183	346.635	635.908	4357.98	18536.5
283	Galb1-4(Fuca1-3)(6S)GlcNAcb-Sp0	4.865	23.6475	77.27	142.74	480.285	546.207
284	Galb1-4(Fuca1-3)(6S)Glcb-Sp0	0.995	2.1225	-8.08	11.3125	78.1825	87.8525
285	Galb1-4(Fuca1-3)GlcNAcb1-3Galb1-3(Fuca1-4)GlcNAcb-Sp0	0.88	-3.6475	7.3875	-14.1925	-41.905	-20.29
286	Galb1-4GlcNAcb1-3Galb1-3GlcNAcb-Sp0	13.075	86.91	240.27	413.59	1793.58	14980.4
287	Neu5Aca2-3Galb1-3GlcNAcb1-3Galb1-3GlcNAcb-Sp0	28.1425	97.085	214.933	387.038	1739.61	13620.5
288	Neu5Aca2-3Galb1-4GlcNAcb1-3Galb1-3GlcNAcb-Sp0	8.645	35.89	87.31	112.56	544.305	844.71
289	4S(3S)Galb1-4GlcNAcb-Sp0	2.9575	8.24	8.2975	35.5575	80.185	134.952
290	(6S)Galb1-4(6S)GlcNAcb-Sp0	-0.6525	7.6225	1.4625	27.7375	99.8225	151.955
291	(6P)Glcb-Sp10	4.555	7.22	-0.9825	-21.5	-26.155	-51.9775
292	Galb1-3Galb1-4GlcNAcb-Sp8	42.0125	149.43	355.358	659.42	2794.2	14565.4
293	Neu5Aca2-6Galb1-4GlcNAcb1-2Mana1-6(Galb1-4GlcNAcb1-2Mana1-3)Manb1-4GlcNAcb1-4GlcNAcb-Sp12	2.2525	20.485	26.8	37.5075	277.51	339.965
294	Galb1-4GlcNAcb1-6(Galb1-4GlcNAcb1-3)Galb1-4GlcNAc-Sp0	17.28	49.7325	167.553	286.185	1248.33	2106.75
295	GlcNAcb1-6(Galb1-4GlcNAcb1-3)Galb1-4GlcNAc-Sp0	20.33	72.145	261.058	451.405	1394.12	2502.12
296	Galb1-4GlcNAca1-6Galb1-4GlcNAcb-Sp0	9.815	30.3225	88.485	185.625	613.785	920.98
297	Galb1-4GlcNAcb1-6Galb1-4GlcNAcb-Sp0	52.4075	87.07	198.59	240.36	820.625	1140.38
298	GalNAcb1-3Galb-Sp8	27.4125	58.05	114.392	176.002	578.923	790.3
299	GlcAb1-3GlcNAcb-Sp8	-3.42	3.3675	-0.235	-3.15	32.08	41.27
300	Neu5Aca2-6Galb1-4GlcNAcb1-2Mana1-6(GlcNAcb1-2Mana1-3)Manb1-4GlcNAcb1-4GlcNAcb-Sp12	-1.06	2.8475	2.0225	-25.125	16.77	60.6475
301	GlcNAcb1-3Man-Sp10	-0.8175	-1.745	-8.195	-26.3725	-68.715	-26.505
302	GlcNAcb1-4GlcNAcb-Sp10	4.3325	17.435	132.7	185.015	505.257	959.633
303	GlcNAcb1-4GlcNAcb-Sp12	1.1675	6.2075	8.5775	-19.62	36.29	29.79
304	MurNAcb1-4GlcNAcb-Sp10	4.0225	-0.4475	-6.095	1.0325	0.2425	7.2575
305	Mana1-6Manb-Sp10	-0.6225	-1.2	-10.3175	-20.9125	-39.305	-42.2825
306	Mana1-6(Mana1-3)Mana1-6(Mana1-3)Manb-Sp10	0.815	-1.1275	0.0475	-10.6275	-8.1675	-11.3425
307	Mana1-2Mana1-6(Mana1-3)Mana1-6(Mana1-2Mana1-2Mana1-3)Mana-Sp9	-0.5	-5.585	-20.84	-43.2625	-129.05	-150.163
308	Mana1-2Mana1-6(Mana1-2Mana1-3)Mana1-6(Mana1-2Mana1-2Mana1-3)Mana-Sp9	4.535	8.775	4.295	15.2275	-25.8175	67.915
309	Neu5Aca2-3Galb1-4GlcNAcb1-6(Neu5Aca2-3Galb1-3)GalNAca-Sp14	1.105	4.1825	-3.89	-25.03	-43.155	-18.3875
310	Neu5Aca2-6Galb1-4GlcNAcb1-2Mana1-6(Neu5Aca2-3Galb1-4GlcNAcb1-2Mana1-3)Manb1-4GlcNAcb1-4GlcNAcb-Sp12	-0.8425	14.075	29.755	-12.4725	126.495	201.667
311	Galb1-4GlcNAcb1-2Mana1-6(Neu5Aca2-6Galb1-4GlcNAcb1-2Mana1-3)Manb1-4GlcNAcb1-4GlcNAcb-Sp12	5	11.28	47.625	27.0225	188.898	365.858
312	Neu5Aca2-8Neu5Aca2-8Neu5Acb-Sp8	0.8075	0.9375	-15.2025	-60.38	-21.48	-70.7625
313	Neu5Gcb2-6Galb1-4GlcNAc-Sp8	-0.0075	-0.1025	1.0225	-34.795	-18.395	-2.135
314	Galb1-3GlcNAcb1-2Mana1-6(Galb1-3GlcNAcb1-2Mana1-3)Manb1-4GlcNAcb1-4GlcNAcb-Sp19	13.875	52.7775	120.502	306.882	1111.92	3406.89
315	Neu5Aca2-3Galb1-4GlcNAcb1-2Mana1-6(Neu5Aca2-3Galb1-4GlcNAcb1-2Mana1-3)Manb1-4GlcNAcb1-4GlcNAcb-Sp12	6.88	18.4875	62.6575	53.815	353.105	821.633
316	Neu5Aca2-3Galb1-4GlcNAcb1-2Mana1-6(Neu5Aca2-6Galb1-4GlcNAcb1-2Mana1-3)Manb1-4GlcNAcb1-4GlcNAcb-Sp12	-0.4925	7.565	16.5925	-1.28	82.5075	174.565
317	Galb1-4(Fuca1-3)GlcNAcb1-2Mana1-6(Galb1-4(Fuca1-3)GlcNAcb1-2Mana1-3)Manb1-4GlcNAcb1-4GlcNAcb-Sp20	-4.8375	-2.1625	-35.015	-33.685	-93.1825	-72.6825
318	Neu5,9Ac2a2-3Galb1-3GlcNAcb-Sp0	6.8575	21.86	54.3225	116.95	401.965	616.697
319	Neu5Aca2-6Galb1-4GlcNAcb1-3Galb1-3GlcNAcb-Sp0	30.66	107.56	304.265	623.59	4821.4	26793.6
320	Neu5Aca2-3Galb1-3(Fuca1-4)GlcNAcb1-3Galb1-3(Fuca1-4)GlcNAcb-Sp0	0.0075	7.0125	32.4725	-10.3025	117.892	244.438
321	Neu5Aca2-6Galb1-4GlcNAcb1-3Galb1-4GlcNAcb1-3Galb1-4GlcNAcb-Sp0	28.75	132.145	388.18	780.622	8154.1	29348.3
322	Gala1-4Galb1-4GlcNAcb1-3Galb1-4Glcb-Sp0	10.2325	41.655	147.058	220.765	835.155	1451.22
323	GalNAcb1-3Gala1-4Galb1-4GlcNAcb1-3Galb1-4Glcb-Sp0	21.9925	62.6575	178.843	415.435	1434.27	2719.81
324	GalNAca1-3(Fuca1-2)Galb1-4GlcNAcb1-3Galb1-4GlcNAcb-Sp0	71.94	262.98	589.02	1410.94	13655.3	34429
325	GalNAca1-3(Fuca1-2)Galb1-4GlcNAcb1-3Galb1-4GlcNAcb1-3Galb1-4GlcNAcb-Sp0	40.645	165.287	368.87	926.337	9228.91	25021.7
326	Neu5Aca2-3Galb1-4(Fuca1-3)GlcNAcb1-6(Neu5Aca2-3Galb1-3)GalNAc-Sp14	2.885	6.03	-0.385	-6.865	24.51	89.7975
327	GlcNAca1-4Galb1-4GlcNAcb1-3Galb1-4GlcNAcb1-3Galb1-4GlcNAcb-Sp0	44.8775	259.735	963.133	1741.33	9633.27	37437.2
328	GlcNAca1-4Galb1-4GlcNAcb-Sp0	-3.8025	12.8225	28.7725	40.1075	65.3025	224.542
329	GlcNAca1-4Galb1-3GlcNAcb-Sp0	1.2525	1.045	-4.415	3.86	43.84	36.5475
330	GlcNAca1-4Galb1-4GlcNAcb1-3Galb1-4Glcb-Sp0	10.5275	50.2775	153.972	364.897	1008.27	1855.92
331	GlcNAca1-4Galb1-4GlcNAcb1-3Galb1-4(Fuca1-3)GlcNAcb1-3Galb1-4(Fuca1-3)GlcNAcb-Sp0	5.85	29.3925	77.43	111.448	405.535	1005.35
332	GlcNAca1-4Galb1-4GlcNAcb1-3Galb1-4GlcNAcb-Sp0	20.995	95.495	276.325	645.02	2036.95	11956
333	GlcNAca1-4Galb1-3GalNAc-Sp14	0.3975	5.57	-8.2075	-26.055	-1.0175	55.1775
334	Neu5Aca2-6Galb1-4GlcNAcb1-2Mana1-6(Mana1-3)Manb1-4GlcNAcb1-4GlcNAc-Sp12	-1.8525	0.13	-23.2875	-45.585	-12.49	-51.435
335	Mana1-6(Neu5Aca2-6Galb1-4GlcNAcb1-2Mana1-3)Manb1-4GlcNAcb1-4GlcNAc-Sp12	-0.1675	-0.015	9.9075	0.415	123.418	189.053
336	Neu5Aca2-6Galb1-4GlcNAcb1-2Mana1-6Manb1-4GlcNAcb1-4GlcNAc-Sp12	5.7875	22.1975	75.3325	80.9425	377.238	328.817
337	Neu5Aca2-6Galb1-4GlcNAcb1-2Mana1-3Manb1-4GlcNAcb1-4GlcNAc-Sp12	-0.6	1.6925	-12.8675	-26.9325	41.0175	86.6825
338	Galb1-4GlcNAcb1-2Mana1-3Manb1-4GlcNAcb1-4GlcNAc-Sp12	12.3575	33.8425	60.8325	80.94	362.275	643.705
339	Galb1-4GlcNAcb1-2Mana1-6Manb1-4GlcNAcb1-4GlcNAc-Sp12	9.115	11.5575	-9.065	-9.76	-33.815	68.66
340	Mana1-6(Galb1-4GlcNAcb1-2Mana1-3)Manb1-4GlcNAcb1-4GlcNAcb-Sp12	4.3475	22.3275	74.7775	111.965	521.18	783.55
341	GlcNAcb1-2Mana1-6(GlcNAcb1-2Mana1-3)Manb1-4GlcNAcb1-4(Fuca1-6)GlcNAcb-Sp22	6.46	45.8075	144.315	222.33	680.795	1334.84
342	Galb1-4GlcNAcb1-2Mana1-6(Galb1-4GlcNAcb1-2Mana1-3)Manb1-4GlcNAcb1-4(Fuca1-6)GlcNAcb-Sp22	14.0125	38.3575	100.022	137.025	727.477	1214.47
343	Galb1-3GlcNAcb1-2Mana1-6(Galb1-3GlcNAcb1-2Mana1-3)Manb1-4GlcNAcb1-4(Fuca1-6)GlcNAcb-Sp22	12.185	38.1725	92.635	166.7	616.062	867.38
344	(6S)GlcNAcb1-3Galb1-4GlcNAcb-Sp0	5.785	40.72	89.62	112.62	473.127	739.378
345	KDNa2-3Galb1-4(Fuca1-3)GlcNAc-Sp0	-2.8325	9.385	-0.795	-3.2475	-19.0025	152.53
346	KDNa2-6Galb1-4GlcNAc-Sp0	3.055	-4.1075	-25.8475	-45.265	-84.4625	-64.8825
347	KDNa2-3Galb1-4Glc-Sp0	-0.34	0.015	-35.41	-58.1075	-136.423	-164.78
348	KDNa2-3Galb1-3GalNAca-Sp14	-2.15	-1.705	-24.3775	-51.4725	-87.0625	-96.765
349	Fuca1-2Galb1-3GlcNAcb1-2Mana1-6(Fuca1-2Galb1-3GlcNAcb1-2Mana1-3)Manb1-4GlcNAcb1-4GlcNAcb-Sp20	34.6925	207.442	381.733	882.712	4855.03	9348.04
350	Fuca1-2Galb1-4GlcNAcb1-2Mana1-6(Fuca1-2Galb1-4GlcNAcb1-2Mana1-3)Manb1-4GlcNAcb1-4GlcNAcb-Sp20	51.7575	284.97	619.73	1068.22	5094.55	16689.3
351	Fuca1-2Galb1-4(Fuca1-3)GlcNAcb1-2Mana1-6(Fuca1-2Galb1-4(Fuca1-3)GlcNAcb1-2Mana1-3)Manb1-4GlcNAcb1-4GlcNAb-Sp20	-0.67	22.0225	34.84	79.965	206.22	437.337
352	Gala1-3Galb1-4GlcNAcb1-2Mana1-6(Gala1-3Galb1-4GlcNAcb1-2Mana1-3)Manb1-4GlcNAcb1-4GlcNAcb-Sp20	37.075	108.375	296.61	569.39	2744.1	26613.6
353	Galb1-4GlcNAcb1-2Mana1-6(Mana1-3)Manb1-4GlcNAcb1-4GlcNAcb-Sp12	7.6525	11.8125	32.6	50.4075	318.188	469.615
354	Fuca1-4(Galb1-3)GlcNAcb1-2Mana1-6(Fuca1-4(Galb1-3)GlcNAcb1-2Mana1-3)Manb1-4GlcNAcb1-4(Fuca1-6)GlcNAcb-Sp22	13.5225	125.895	179.713	420.06	1783.01	6537.66
355	Neu5Aca2-6GlcNAcb1-4GlcNAc-Sp21	-2.1075	0.3325	12.505	22.755	164.577	195.327
356	Neu5Aca2-6GlcNAcb1-4GlcNAcb1-4GlcNAc-Sp21	1.2375	-1.9375	-12.37	-25.7625	-29.06	-18.46
357	Galb1-4(Fuca1-3)GlcNAcb1-6(Fuca1-2Galb1-4GlcNAcb1-3)Galb1-4Glc-Sp21	11.285	58.5575	158.67	295.832	1132.16	1800.39
358	Galb1-4GlcNAcb1-2Mana1-6(Galb1-4GlcNAcb1-4(Galb1-4GlcNAcb1-2)Mana1-3)Manb1-4GlcNAcb1-4GlcNAc-Sp21	23.1575	72.7825	197.982	383.998	1587.49	8761.94
359	GalNAca1-3(Fuca1-2)Galb1-4GlcNAcb1-2Mana1-6(GalNAca1-3(Fuca1-2)Galb1-4GlcNAcb1-2Mana1-3)Manb1-4GlcNAcb1-4GlcNAcb-Sp20	41.8225	223.69	407.93	1432.16	13324.6	28220.7
360	Gala1-3(Fuca1-2)Galb1-4GlcNAcb1-2Mana1-6(Gala1-3(Fuca1-2)Galb1-4GlcNAcb1-2Mana1-3)Manb1-4GlcNAcb1-4GlcNAcb-Sp20	203.325	902.918	2063.59	10078.5	40989.3	55625.7
361	Gala1-3Galb1-4(Fuca1-3)GlcNAcb1-2Mana1-6(Gala1-3Galb1-4(Fuca1-3)GlcNAcb1-2Mana1-3)Manb1-4GlcNAcb1-4GlcNAcb-Sp20	-1.4225	4.7975	86.4475	88.535	191.002	506.13
362	GalNAca1-3(Fuca1-2)Galb1-3GlcNAcb1-2Mana1-6(GalNAca1-3(Fuca1-2)Galb1-3GlcNAcb1-2Mana1-3)Manb1-4GlcNAcb1-4GlcNAcb-Sp20	4.26	22.3425	52.7925	148.583	625.648	5924.14
363	Gala1-3(Fuca1-2)Galb1-3GlcNAcb1-2Mana1-6(Gala1-3(Fuca1-2)Galb1-3GlcNAcb1-2Mana1-3)Manb1-4GlcNAcb1-4GlcNAcb-Sp20	82.625	234.275	734.543	1916.47	30224.8	53846.9
364	Fuca1-4(Fuca1-2Galb1-3)GlcNAcb1-2Mana1-3(Fuca1-4(Fuca1-2Galb1-3)GlcNAcb1-2Mana1-3)Manb1-4GlcNAcb1-4GlcNAcb-Sp19	-8.2725	-15.29	-66.415	-79.5225	-240.595	-171.308
365	Neu5Aca2-3Galb1-4GlcNAcb1-3GalNAc-Sp14	-8.6975	-25.215	-94.0925	-112.565	-291.295	-265.123
366	Neu5Aca2-6Galb1-4GlcNAcb1-3GalNAc-Sp14	-6.105	-15.1775	-74.9375	-106.36	-294.338	-289.59
367	Neu5Aca2-3Galb1-4(Fuca1-3)GlcNAcb1-3GalNAca-Sp14	0.505	-6.32	-27.16	-14.35	-183.088	40.8575
368	GalNAcb1-4GlcNAcb1-2Mana1-6(GalNAcb1-4GlcNAcb1-2Mana1-3)Manb1-4GlcNAcb1-4GlcNAc-Sp12	22.135	81.7375	153.95	372.798	1712.83	6122.95
369	Galb1-3GalNAca1-3(Fuca1-2)Galb1-4Glc-Sp0	12.36	30.8575	59.355	161.873	736.832	2120.24
370	Galb1-3GalNAca1-3(Fuca1-2)Galb1-4GlcNAc-Sp0	35.17	171.77	368.945	897.01	4685.06	23774.2
371	Galb1-3GlcNAcb1-3Galb1-4GlcNAcb1-6(Galb1-3GlcNAcb1-3)Galb1-4Glcb-Sp21	22.09	74.91	195.55	375.43	2073.64	22096.4
372	Galb1-4(Fuca1-3)GlcNAcb1-6(Galb1-3GlcNAcb1-3)Galb1-4Glc-Sp21	5.725	13.455	28.64	74.175	370.993	622.16
373	Galb1-4GlcNAcb1-6(Fuca1-4(Fuca1-2Galb1-3)GlcNAcb1-3)Galb1-4Glc-Sp21	-3.36	0.8	-33.06	-23.6775	-35.245	390.447
374	Galb1-4(Fuca1-3)GlcNAcb1-6(Fuca1-4(Fuca1-2Galb1-3)GlcNAcb1-3)Galb1-4Glc-Sp21	-4.06	5.1525	-9.165	29.235	93.665	254.623
375	Galb1-3GlcNAcb1-3Galb1-4(Fuca1-3)GlcNAcb1-6(Galb1-3GlcNAcb1-3)Galb1-4Glc-Sp21	17.24	30.6825	105.218	205.678	749.86	2109.77
376	Galb1-4GlcNAcb1-6(Galb1-4GlcNAcb1-2)Mana1-6(Galb1-4GlcNAcb1-4(Galb1-4GlcNAcb1-2)Mana1-3)Manb1-4GlcNAcb1-4GlcNAcb-Sp21	12.3675	43.7525	107.4	238.282	804.883	6295.58
377	GlcNAcb1-2Mana1-6(GlcNAcb1-4(GlcNAcb1-2)Mana1-3)Manb1-4GlcNAcb1-4GlcNAc-Sp21	-5.5475	-14.0825	-53.835	-15.9625	-96.9425	28.56
378	Fuca1-2Galb1-3GalNAca1-3(Fuca1-2)Galb1-4Glcb-Sp0	-3.64	22.605	17.5775	50.7275	99.5175	563.305
379	Fuca1-2Galb1-3GalNAca1-3(Fuca1-2)Galb1-4GlcNAcb-Sp0	20.6325	58.8475	149.985	309.178	1316.08	7931.82
380	Galb1-3GlcNAcb1-3GalNAca-Sp14	-2.36	-7.3225	-22.3025	-33.235	0.9975	157.602
381	GalNAcb1-4(Neu5Aca2-3)Galb1-4GlcNAcb1-3GalNAca-Sp14	-3.975	-11.66	-63	-85.705	-247.31	-181.493
382	GalNAca1-3(Fuca1-2)Galb1-3GalNAca1-3(Fuca1-2)Galb1-4GlcNAcb-Sp0	5.76	37.5575	120.365	278.28	1180.3	5441.32
383	Gala1-3Galb1-3GlcNAcb1-2Mana1-6(Gala1-3Galb1-3GlcNAcb1-2Mana1-3)Manb1-4GlcNAcb1-4GlcNAc-Sp19	-3.6525	-4.9975	-58.6025	-78.1225	-124.728	44.22
384	Gala1-3Galb1-3(Fuca1-4)GlcNAcb1-2Mana1-6(Gala1-3Galb1-3(Fuca1-4)GlcNAcb1-2Mana1-3)Manb1-4GlcNAcb1-4GlcNAc-Sp19	3.0475	83.2625	72.575	261.868	1551.17	4756.21
385	GlcNAcb1-2Mana1-6(Galb1-4GlcNAcb1-2Mana1-3)Manb1-4GlcNAcb1-4GlcNAc-Sp12	6.715	4.4775	0.34	37.0825	103.81	346.65
386	Galb1-4GlcNAcb1-2Mana1-6(GlcNAcb1-2Mana1-3)Manb1-4GlcNAcb1-4GlcNAc-Sp12	-4.9625	-13.085	-66.515	-78.32	-206.723	-134.285
387	Neu5Aca2-3Galb1-3GlcNAcb1-3GalNAca-Sp14	-1.59	2.1375	13.91	35.4825	115.403	823.91
388	Fuca1-2Galb1-4GlcNAcb1-3GalNAca-Sp14	-0.9875	-9.9375	-58.795	-55.2725	-148.168	-59.39
389	Galb1-4(Fuca1-3)GlcNAcb1-3GalNAca-Sp14	-4.2925	-13.385	-48.6475	-68.2	-186.413	-25.0925
390	GalNAca1-3GalNAcb1-3Gala1-4Galb1-4GlcNAcb-Sp0	6.07	7.4975	1.3925	35.0375	75.3925	368.188
391	Gala1-4Galb1-3GlcNAcb1-2Mana1-6(Gala1-4Galb1-3GlcNAcb1-2Mana1-3)Manb1-4GlcNAcb1-4GlcNAcb-Sp19	-2.26	-7.84	-51.9875	-73.07	-204.62	-142.065
392	Gala1-4Galb1-4GlcNAcb1-2Mana1-6(Gala1-4Galb1-4GlcNAcb1-2Mana1-3)Manb1-4GlcNAcb1-4GlcNAcb-Sp24	-1.62	-11.3825	-45.555	-60.2975	-165.343	-3.0525
393	Gala1-3Galb1-4GlcNAcb1-3GalNAca-Sp14	-3.8	-12.0975	-64.0225	-117.918	-326.525	-288.868
394	Galb1-3GlcNAcb1-6Galb1-4GlcNAcb-Sp0	7.8625	29.045	59.95	206.54	587.038	968.837
395	Galb1-3GlcNAca1-6Galb1-4GlcNAcb-Sp0	-0.04	2.515	12.64	130.803	266.517	470.22
396	GalNAcb1-3Gala1-6Galb1-4Glcb-Sp8	-4.85	-10.49	-43.545	-47.8525	-122.988	-110.773
397	Gala1-3(Fuca1-2)Galb1-4(Fuca1-3)Glcb-Sp21	-4.7225	-11.2175	-52.0475	-58.43	-167.86	-152.85
398	Galb1-4GlcNAcb1-6(Neu5Aca2-6Galb1-3GlcNAcb1-3)Galb1-4Glc-Sp21	6.2725	28.09	65.0275	108.168	336.885	1027.74
399	Galb1-3GalNAcb1-4(Neu5Aca2-8Neu5Aca2-3)Galb1-4Glcb-Sp0	-3.9525	-18.2525	-66.7075	-93.55	-246.973	-268.125
400	Neu5Aca2-3Galb1-3GalNAcb1-4(Neu5Aca2-8Neu5Aca2-3)Galb1-4Glcb-Sp0	-7.07	-23.2375	-75.63	-109.58	-290.893	-278.453
401	Gala1-3(Fuca1-2)Galb1-4GlcNAcb1-3GalNAca-Sp14	65.995	155.898	370.19	780.092	2620.2	15626.9
402	GalNAca1-3(Fuca1-2)Galb1-4GlcNAcb1-3GalNAca-Sp14	17.1	37.8125	28.8525	126.067	556.312	1924.1
403	GalNAca1-3GalNAcb1-3Gala1-4Galb1-4Glcb-Sp0	0.655	5.2625	3.2725	82.825	273.627	494.53
404	Fuca1-2Galb1-4(Fuca1-3)GlcNAcb1-3GalNAca-Sp14	6.005	9.7025	11.35	54.1225	93.58	699.17
405	Gala1-3(Fuca1-2)Galb1-4(Fuca1-3)GlcNAcb1-3GalNAc-Sp14	-6.8625	-11.495	-43.845	-43.6875	-100.073	-8.3275
406	GalNAca1-3(Fuca1-2)Galb1-4(Fuca1-3)GlcNAcb1-3GalNAc-Sp14	3.0925	-2.5275	-15.87	-0.98	-21.78	323.017
407	Galb1-4(Fuca1-3)GlcNAcb1-2Mana1-6(Galb1-4(Fuca1-3)GlcNAcb1-2Mana1-3)Manb1-4GlcNAcb1-4(Fuca1-6)GlcNAcb-Sp22	-3.1925	-10.575	-49.135	-83.22	-181.195	-135.008
408	Fuca1-2Galb1-4GlcNAcb1-2Mana1-6(Fuca1-2Galb1-4GlcNAcb1-2Mana1-3)Manb1-4GlcNAcb1-4(Fuca1-6)GlcNAcb-Sp22	77.3125	293.92	670.62	1236.26	5441.05	16362.6
409	GlcNAcb1-2(GlcNAcb1-6)Mana1-6(GlcNAcb1-2Mana1-3)Manb1-4GlcNAcb1-4GlcNAcb-Sp19	-5.89	-18.5625	-73.5225	-63.895	-223.993	-224.533
410	Fuca1-2Galb1-3GlcNAcb1-3GalNAc-Sp14	-2.2825	0.345	-11.4675	7.1575	109.793	295.327
411	Gala1-3(Fuca1-2)Galb1-3GlcNAcb1-3GalNAc-Sp14	28.27	55.0775	142.298	264.915	932.038	3567.55
412	GalNAca1-3(Fuca1-2)Galb1-3GlcNAcb1-3GalNAc-Sp14	7.4975	25.54	110.927	160.583	353.575	763.048
413	Gala1-3Galb1-3GlcNAcb1-3GalNAc-Sp14	1.2725	-3.3575	-43.515	-54.5975	-89.8575	94.2725
414	Fuca1-2Galb1-3GlcNAcb1-2Mana1-6(Fuca1-2Galb1-3GlcNAcb1-2Mana1-3)Manb1-4GlcNAcb1-4(Fuca1-6)GlcNAcb-Sp22	37.3725	139.165	265.002	541.697	2629.55	9248.5
415	Gala1-3(Fuca1-2)Galb1-4GlcNAcb1-2Mana1-6(Gala1-3(Fuca1-2)Galb1-4GlcNAcb1-2Mana1-3)Manb1-4GlcNAcb1-4(Fuca1-6)GlcNAcb-Sp22	133.512	451.215	1040.39	3206.22	16807.1	35016.1
416	Galb1-3GlcNAcb1-6(Galb1-3GlcNAcb1-2)Mana1-6(Galb1-3GlcNAcb1-2Mana1-3)Manb1-4GlcNAcb1-4GlcNAcb-Sp19	3.56	18.0075	23.1525	95.2425	479.938	2035.65
417	Galb1-4GlcNAcb1-6(Fuca1-2Galb1-3GlcNAcb1-3)Galb1-4Glc-Sp21	11.0175	52.19	112.597	229.425	759.35	2231.3
418	Fuca1-3GlcNAcb1-6(Galb1-4GlcNAcb1-3)Galb1-4Glc-Sp21	4.305	23.44	28.4475	90.7175	341.57	522.04
419	GlcNAcb1-2Mana1-6(GlcNAcb1-4)(GlcNAcb1-2Mana1-3)Manb1-4GlcNAcb1-4GlcNAc-Sp21	-6.6275	-12.44	-60.66	-59.14	-228.875	-205.62
420	GlcNAcb1-2Mana1-6(GlcNAcb1-4)(GlcNAcb1-4(GlcNAcb1-2)Mana1-3)Manb1-4GlcNAcb1-4GlcNAc-Sp21	-3.7675	-18.27	-59.17	-56.875	-120.168	-137.248
421	GlcNAcb1-6(GlcNAcb1-2)Mana1-6(GlcNAcb1-4)(GlcNAcb1-2Mana1-3)Manb1-4GlcNAcb1-4GlcNAc-Sp21	-4.325	-17.0275	-55.9775	-48.3225	-118.385	-105.453
422	GlcNAcb1-6(GlcNAcb1-2)Mana1-6(GlcNAcb1-4)(GlcNAcb1-4(GlcNAcb1-2)Mana1-3)Manb1-4GlcNAcb1-4GlcNAc-Sp21	-4.3625	-3.8325	-52.3075	-41.955	-154.14	-115.218
423	Galb1-4GlcNAcb1-2Mana1-6(GlcNAcb1-4)(Galb1-4GlcNAcb1-2Mana1-3)Manb1-4GlcNAcb1-4GlcNAc-Sp21	-6.8475	-15.9675	-66.195	-100.208	-228.963	-227.315
424	Galb1-4GlcNAcb1-2Mana1-6(GlcNAcb1-4)(Galb1-4GlcNAcb1-4(Galb1-4GlcNAcb1-2)Mana1-3)Manb1-4GlcNAcb1-4GlcNAc-Sp21	-0.16	16.85	0.3525	13.44	161.235	464.502
425	Galb1-4GlcNAcb1-6(Galb1-4GlcNAcb1-2)Mana1-6(GlcNAcb1-4)(Galb1-4GlcNAcb1-2Mana1-3)Manb1-4GlcNAcb1-4GlcNAc-Sp21	-4.4075	-9.06	-19.87	-5.7875	33.9575	292.048
426	Galb1-4GlcNAcb1-6(Galb1-4GlcNAcb1-2)Mana1-6(GlcNAcb1-4)(Galb1-4GlcNAcb1-4(Galb1-4GlcNAcb1-2)Mana1-3)Manb1-4GlcNAcb1-4GlcNAc-Sp21	13.085	31.2125	19.2475	78.6875	380.095	1215.68
427	Galb1-4Galb-Sp10	-5.6025	-18.895	-70.03	-110.463	-327.878	-340.145
428	Galb1-6Galb-Sp10	-5.5275	-14.67	-77.995	-102.413	-327.938	-335.233
429	Neu5Aca2-3Galb1-4GlcNAcb1-3Galb-Sp8	-3.0725	-11.2025	-59.335	-44.2275	-107.86	-12.4925
430	GalNAcb1-6GalNAcb-Sp8	-2.0125	-15.31	-45.425	-40.575	-156.225	-95.3025
431	(6S)Galb1-3GlcNAcb-Sp0	-4.2875	-16.72	-74.9775	-89.145	-217.51	-171.195
432	(6S)Galb1-3(6S)GlcNAc-Sp0	-5.42	-14.6225	-85.01	-74.33	-291.72	-192.228
433	Fuca1-2Galb1-4 GlcNAcb1-2Mana1-6(Fuca1-2Galb1-4GlcNAcb1-2(Fuca1-2Galb1-4GlcNAcb1-4)Mana1-3)Manb1-4GlcNAcb1-4GlcNAcb-Sp12	35.1475	184.727	433.478	776.628	3946.35	10815.7
434	Fuca1-2Galb1-4(Fuca1-3)GlcNAcb1-2Mana1-6(Fuca1-2Galb1-4(Fuca1-3)GlcNAcb1-4(Fuca1-2Galb1-4(Fuca1-3)GlcNAcb1-2)Mana1-3)Manb1-4GlcNAcb1-4GlcNAcb-Sp12	-2.12	-9.5375	-23.835	-6.465	-66.55	62.815
435	Galb1-4(Fuca1-3)GlcNAcb1-6GalNAc-Sp14	-7.8625	-8.2775	-73.595	-80.6275	-184.895	10.32
436	Galb1-4GlcNAcb1-2Mana-Sp0	-7.8	-12.355	-65.88	-103.578	-323.008	-316.383
437	Fuca1-2Galb1-4GlcNAcb1-6(Fuca1-2Galb1-4GlcNAcb1-3)GalNAc-Sp14	6.0125	9.59	1.8575	30.545	115.213	584.25
438	Gala1-3(Fuca1-2)Galb1-4GlcNAcb1-6(Gala1-3(Fuca1-2)Galb1-4GlcNAcb1-3)GalNAc-Sp14	56.29	204.077	513.705	973.745	5638.39	26784.7
439	GalNAca1-3(Fuca1-2)Galb1-4GlcNAcb1-6(GalNAca1-3(Fuca1-2)Galb1-4GlcNAcb1-3)GalNAc-Sp14	18.07	79.1825	211.805	398.103	1911.31	13705.5
440	Neu5Aca2-8Neu5Aca2-3Galb1-3GalNAcb1-4(Neu5Aca2-8Neu5Aca2-3)Galb1-4Glcb-Sp0	8.0475	27.225	22.1425	50.2975	221.645	423.317
441	GalNAcb1-4Galb1-4Glcb-Sp0	-7.465	-5.9175	-58.355	-95.6575	-270.908	-283.595
442	GalNAca1-3(Fuca1-2)Galb1-4GlcNAcb1-2Mana1-6(GalNAca1-3(Fuca1-2)Galb1-4GlcNAcb1-2Mana1-3)Manb1-4GlcNAcb1-4(Fuca1-6)GlcNAcb-Sp22	22.0125	94.1575	186.907	430.01	2200.45	9761.16
443	Gala1-3(Fuca1-2)Galb1-3GlcNAcb1-2Mana1-6(Gala1-3(Fuca1-2)Galb1-3GlcNAcb1-2Mana1-3)Manb1-4GlcNAcb1-4(Fuca1-6)GlcNAcb-Sp22	10.8075	51.4925	88.7675	275.4	1529.73	9283.05
444	Neu5Aca2-6Galb1-4GlcNAcb1-6(Fuca1-2Galb1-3GlcNAcb1-3)Galb1-4Glc-Sp21	6.3425	17.87	4.0425	25.2275	235.33	467.755
445	GalNAca1-3(Fuca1-2)Galb1-3GlcNAcb1-2Mana1-6(GalNAca1-3(Fuca1-2)Galb1-3GlcNAcb1-2Mana1-3)Manb1-4GlcNAcb1-4(Fuca1-6)GlcNAcb-Sp22	-1.1	6.8075	-1.21	43.45	209.875	531.582
446	Galb1-4GlcNAcb1-6(Galb1-4GlcNAcb1-2)Mana1-6(Galb1-4GlcNAcb1-2Mana1-3)Manb1-4GlcNAcb1-4GlcNAcb-Sp19	12.225	24.4525	43.0925	112.528	511.873	2356.95
447	Neu5Aca2-3Galb1-4GlcNAcb1-2Mana1-6(GlcNAcb1-4)(Neu5Aca2-3Galb1-4GlcNAcb1-2Mana1-3)Manb1-4GlcNAcb1-4GlcNAcb-Sp21	-4.275	-8.41	-49.2925	-72.44	-111.493	-3.64
448	Neu5Aca2-3Galb1-4GlcNAcb1-4Mana1-6(GlcNAcb1-4)(Neu5Aca2-3Galb1-4GlcNAcb1-4(Neu5Aca2-3Galb1-4GlcNAcb1-2)Mana1-3)Manb1-4GlcNAcb1-4GlcNAcb-Sp21	0.455	2.7525	-26.02	-22.4325	88.645	440.99
449	Neu5Aca2-3Galb1-4GlcNAcb1-6(Neu5Aca2-3Galb1-4GlcNAcb1-2)Mana1-6(GlcNAcb1-4)(Neu5Aca2-3Galb1-4GlcNAcb1-2Mana1-3)Manb1-4GlcNAcb1-4GlcNAcb-Sp21	1.11	4.805	-35.7925	-63.785	-26.1	152.18
450	Neu5Aca2-3Galb1-4GlcNAcb1-6(Neu5Aca2-3Galb1-4GlcNAcb1-2)Mana1-6(GlcNAcb1-4)(Neu5Aca2-3Galb1-4GlcNAcb1-4(Neu5Aca2-3Galb1-4GlcNAcb1-2)Mana1-3)Manb1-4GlcNAcb1-4GlcNAcb-Sp21	-4.4975	3.885	-27.3175	-40.74	12.885	298.092
451	Neu5Aca2-6Galb1-4GlcNAcb1-2Mana1-6(GlcNAcb1-4)(Neu5Aca2-6Galb1-4GlcNAcb1-2Mana1-3)Manb1-4GlcNAcb1-4GlcNAcb-Sp21	-5.005	-17.6525	-75.245	-122.508	-232.2	-241.985
452	Neu5Aca2-6Galb1-4GlcNAcb1-4Mana1-6(GlcNAcb1-4)(Neu5Aca2-6Galb1-4GlcNAcb1-4(Neu5Aca2-6Galb1-4GlcNAcb1-2)Mana1-3)Manb1-4GlcNAcb1-4GlcNAcb-Sp21	-8.46	-13.9025	-60.4325	-103.38	-238.883	-200.535
453	Neu5Aca2-6Galb1-4GlcNAcb1-6(Neu5Aca2-6Galb1-4GlcNAcb1-2)Mana1-6(GlcNAcb1-4)(Neu5Aca2-6Galb1-4GlcNAcb1-2Mana1-3)Manb1-4GlcNAcb1-4GlcNAcb-Sp21	-3.6725	-17.9125	-71.5125	-126.228	-289.895	-280.553
454	Neu5Aca2-6Galb1-4GlcNAcb1-6(Neu5Aca2-6Galb1-4GlcNAcb1-2)Mana1-6(GlcNAcb1-4)(Neu5Aca2-6Galb1-4GlcNAcb1-4(Neu5Aca2-6Galb1-4GlcNAcb1-2)Mana1-3)Manb1-4GlcNAcb1-4GlcNAcb-Sp21	-4.87	-15.075	-54.2175	-120.568	-198.16	-190.693
455	Gala1-3(Fuca1-2)Galb1-3GalNAca-Sp8	-2.6275	-4.1875	-40.8075	-34.8725	-65.2575	-31.4
456	Gala1-3(Fuca1-2)Galb1-3GalNAcb-Sp8	0.0525	-11.04	-55.795	-86.495	-199.88	-147.183
457	Glca1-6Glca1-6Glca1-6Glcb-Sp10	-4.065	-6.4275	-54.42	-111.263	-317.875	-276.97
458	Glca1-4Glca1-4Glca1-4Glcb-Sp10	-3.6025	-8.0825	-77.7925	-111.533	-280.753	-276.298
459	Neu5Aca2-3Galb1-4GlcNAcb1-6(Neu5Aca2-3Galb1-4GlcNAcb1-3)GalNAca-Sp14	-1.2975	-12.735	-62.06	-84.935	-249.588	-242.025
460	Fuca1-2Galb1-4(Fuca1-3)GlcNAcb1-2Mana1-6(Fuca1-2Galb1-4(Fuca1-3)GlcNAcb1-2Mana1-3)Manb1-4GlcNAcb1-4(Fuca1-6)GlcNAcb-Sp24	4.0425	36.115	167.618	220.51	527.433	1074.43
461	Fuca1-2Galb1-3(Fuca1-4)GlcNAcb1-2Mana1-6(Fuca1-2Galb1-3(Fuca1-4)GlcNAcb1-2Mana1-3)Manb1-4GlcNAcb1-4(Fuca1-6)GlcNAcb1-4(Fuca1-6)GlcNAcb-Sp19	-1.1725	1.2	-16.04	45.095	-7.745	167.493
462	GlcNAcb1-6(GlcNAcb1-2)Mana1-6(GlcNAcb1-2Mana1-3)Manb1-4GlcNAcb1-4(Fuca1-6)GlcNAcb-Sp24	-2.0275	19.52	48.755	129.495	350.935	737.585
463	Galb1-3GlcNAcb1-2Mana1-6(GlcNAcb1-4)(Galb1-3GlcNAcb1-2Mana1-3)Manb1-4GlcNAcb1-4GlcNAcb-Sp21	-1.39	25.79	5.1	63.775	46.7375	363.238
464	Neu5Aca2-6Galb1-4GlcNAcb1-6(Galb1-3GlcNAcb1-3)Galb1-4Glcb-Sp21	-5.75	-0.6975	-39.58	-22.345	-82.12	50.88
465	Neu5Aca2-3Galb1-4GlcNAcb1-2Mana-Sp0	-4.1475	-10.9725	-72.7725	-126.97	-354.875	-157.115
466	Neu5Aca2-3Galb1-4GlcNAcb1-6GalNAca-Sp14	-3.5225	-13.15	-76.7875	-111.085	-263.71	-281.273
467	Neu5Aca2-6Galb1-4GlcNAcb1-6GalNAca-Sp14	-4.425	-15.38	-49.78	-102.023	-363.898	-322.643
468	Neu5Aca2-6Galb1-4 GlcNAcb1-6(Neu5Aca2-6Galb1-4GlcNAcb1-3)GalNAca-Sp14	-1.9975	-19.995	-70.29	-100.315	-285.653	-294.203
469	Neu5Aca2-6Galb1-4GlcNAcb1-2Mana1-6(Neu5Aca2-6Galb1-4GlcNAcb1-2Mana1-3)Manb1-4GlcNAcb1-4(Fuca1-6)GlcNAcb-Sp24	-6.4675	-13.83	-58.565	-105.235	-229.04	49.175
470	Neu5Aca2-3Galb1-4GlcNAcb1-2Mana1-6(Neu5Aca2-3Galb1-4GlcNAcb1-2Mana1-3)Manb1-4GlcNAcb1-4(Fuca1-6)GlcNAcb-Sp24	2	3.2575	-15.5425	18.97	182.235	419.173
471	Mana1-6(Mana1-3)Manb1-4GlcNAcb1-4(Fuca1-6)GlcNAcb-Sp19	-3.9925	-19.155	-73.7275	-94.8275	-233.123	-255.603
472	Galb1-4GlcNAcb1-6(Galb1-4GlcNAcb1-2)Mana1-6(Galb1-4GlcNAcb1-2Mana1-3)Manb1-4GlcNAcb1-4(Fuca1-6)GlcNAcb-Sp24	16.0725	42.2675	115.993	240.368	907.205	4826.25
473	Neu5Aca2-3Galb1-3GlcNAcb1-2Mana1-6(GlcNAcb1-4)(Neu5Aca2-3Galb1-3GlcNAcb1-2Mana1-3)Manb1-4GlcNAcb1-4GlcNAc-Sp21	-3.4225	-13.5925	-63.0775	-103.498	-249.248	-275.198
474	Neu5Aca2-6Galb1-4GlcNAcb1-6(Fuca1-2Galb1-4(Fuca1-3)GlcNAcb1-3)Galb1-4Glc-Sp21	-6.5425	-16.875	-71.0475	-96.875	-255.448	-251.095
475	Galb1-3GlcNAcb1-6GalNAca-Sp14	-2.585	-4.7225	-39.5425	-72.37	-57.1625	160.572
476	Gala1-3Galb1-3GlcNAcb1-6GalNAca-Sp14	3.8775	18.24	29.355	62.6775	218.085	665
477	Galb1-3(Fuca1-4)GlcNAcb1-6GalNAca-Sp14	-4.3175	-3.2775	-26.68	-13.9225	-87.05	38.9675
478	Neu5Aca2-3Galb1-3GlcNAcb1-6GalNAca-Sp14	-2.7475	-18.4575	-53.5525	-89.715	-211.858	-112.563
479	(3S)Galb1-3(Fuca1-4)GlcNAcb-Sp0	-1.9	-6.96	-53.11	-50.45	-118.72	-79.5225
480	Galb1-4(Fuca1-3)GlcNAcb1-6(Neu5Aca2-6(Neu5Aca2-3Galb1-3)GlcNAcb1-3)Galb1-4Glc-Sp21	-1.265	-6.1675	-47.9425	-91.595	-208.513	-163.615
481	Fuca1-2Galb1-4GlcNAcb1-6GalNAca-Sp14	21.135	53.8175	48.585	87.4625	189.607	525.605
482	Gala1-3Galb1-4GlcNAcb1-6GalNAca-Sp14	1.2875	4.77	-14.5925	20.34	109.138	412.235
483	Galb1-4(Fuca1-3)GlcNAcb1-2Mana-Sp0	-5.0675	-10.5775	-71.22	-105.908	-281.163	-244.208
484	Fuca1-2(6S)Galb1-3GlcNAcb-Sp0	-5.165	-14.3425	-73.5375	-79.4575	-237.64	-174.808
485	Gala1-3(Fuca1-2)Galb1-4GlcNAcb1-6GalNAca-Sp14	-3.695	-12.875	-74.2325	-99.4775	-282.725	-304.388
486	Fuca1-2Galb1-4GlcNAcb1-2Mana-Sp0	-5.7925	-15.315	-59.745	-100.198	-335.885	-301.295
487	Fuca1-2Galb1-3(6S)GlcNAcb-Sp0	-4.06	3.74	-13.3975	10.185	-33.535	357.31
488	Fuca1-2(6S)Galb1-3(6S)GlcNAcb-Sp0	1.7425	15.12	64.5925	137.178	260.725	856.908
489	Neu5Aca2-6GalNAcb1-4(6S)GlcNAcb-Sp8	-1.3225	-9.8325	-71.1625	-80.5625	-256.463	-213.73
490	GalNAcb1-4(Fuca1-3)(6S)GlcNAcb-Sp8	-0.96	-9.595	-27.7125	-48.6125	-179.99	-16.2425
491	(3S)GalNAcb1-4(Fuca1-3)GlcNAcb-Sp8	-5.3475	-19.1775	-78.4025	-100.555	-283.723	-246.003
492	Fuca1-2Galb1-3GlcNAcb1-6(Fuca1-2Galb1-3GlcNAcb1-3)GalNAca-Sp14	6.65	16.9275	13	48.6275	187.745	613.987
493	GalNAca1-3(Fuca1-2)Galb1-3GlcNAcb1-6GalNAca-Sp14	14.8225	20.9725	66.83	125.16	507.962	1115.97
494	GlcNAcb1-6(GlcNAcb1-2)Mana1-6(GlcNAcb1-4)(GlcNAcb1-4(GlcNAcb1-2)Mana1-3)Manb1-4GlcNAcb1-4(Fuca1-6)GlcNAc-Sp21	-6.855	-9.0325	-48.5425	-45.8175	-93.795	-110.615
495	Galb1-4GlcNAcb1-6(Galb1-4GlcNAcb1-2)Mana1-6(GlcNAcb1-4)Galb1-4GlcNAcb1-4(Gal b1-4GlcNAcb1-2)Mana1-3)Manb1-4GlcNAcb1-4(Fuca1-6)GlcNAc-Sp21	12.035	48.25	138.572	272.007	987.61	7794.21
496	Galb1-3GlcNAca1-3Galb1-4GlcNAcb-Sp8	8.4625	22.65	48.785	191.32	520.072	981.803
497	Galb1-3(6S)GlcNAcb-Sp8	2.4775	-9.8875	-52.1225	-43.36	-159.983	-108.425
498	(6S)(4S)GalNAcb1-4GlcNAc-Sp8	-2.1575	-10.585	-73.8525	-71.61	-213.26	-170.415
499	(6S)GalNAcb1-4GlcNAc-Sp8	-2.0125	2.5675	-15.195	-22.49	-72.225	-59.7375
500	(3S)GalNAcb1-4(3S)GlcNAc-Sp8	-6.1475	-19.805	-87.3175	-92.325	-274.353	-232.63
501	GalNAcb1-4(6S)GlcNAc-Sp8	3.8425	5.88	-7.0025	77.8625	260.475	713.41
502	(3S)GalNAcb1-4GlcNAc-Sp8	8.6425	28.4	56.435	215.183	861.788	2146.53
503	(4S)GalNAcb-Sp10	-2.5575	-20.9525	-77.025	-106.705	-311.735	-230.248
504	Galb1-4(6P)GlcNAcb-Sp0	-5.61	-14.4275	-71.695	-102.42	-294.878	-253.528
505	(6P)Galb1-4GlcNAcb-SP0	-5.5525	-21.1475	-87.875	-126.268	-303.75	-327.43
506	GalNAca1-3(Fuca1-2)Galb1-4GlcNAcb1-6GalNAc-Sp14	4.29	17.7275	43.7075	117.18	478.957	1187.12
507	Neu5Aca2-6Galb1-4GlcNAcb1-2Man-Sp0	-5.6175	-26.9775	-68.94	-91.89	-292.198	-285.243
508	Gala1-3Galb1-4GlcNAcb1-2Mana-Sp0	5.515	34.4175	73.81	183.637	715.602	2049.99
509	Gala1-3(Fuca1-2)Galb1-4GlcNAcb1-2Mana-Sp0	70.7175	262.118	704.775	1499.28	7391.45	25660.8
510	GalNAca1-3(Fuca1-2)Galb1-4 GlcNAcb1-2Mana-Sp0	70.3775	246.588	605.217	1190.03	5982.41	23754.5
511	Galb1-3GlcNAcb1-2Mana-Sp0	2.5825	5.92	-16.8375	16.3375	120.562	480.825
512	Gala1-3(Fuca1-2)Galb1-3GlcNAcb1-6GalNAc-Sp14	40.625	94.63	227.27	434.382	2125.93	12398.7
513	Neu5Aca2-3Galb1-3GlcNAcb1-2Mana-Sp0	-1.9975	-4.9875	-6.685	-30.7	72.285	261.85
514	Gala1-3Galb1-3GlcNAcb1-2Mana-Sp0	6.2325	26.1975	41.115	90.725	320.915	972.883
515	GalNAcb1-4GlcNAcb1-2Mana-Sp0	3.2475	37.64	35.64	103.23	372.97	727.34
516	Neu5Aca2-3Galb1-3GlcNAcb1-4Galb1-4Glcb-Sp0	-4.1575	-12.2675	-37.44	-30.145	-176.185	-192.643
517	GlcNAcb1-2 Mana1-6(GlcNAcb1-4)(GlcNAcb1-2Mana1-3)Manb1-4GlcNAcb1-4(Fuca1-6)GlcNAc-Sp21	-3.055	-14.4725	-40.795	-42.3025	-94.07	-22.61
518	Galb1-4GlcNAcb1-2 Mana1-6(GlcNAcb1-4)(Galb1-4GlcNAcb1-2Mana1-3)Manb1-4GlcNAcb1-4(Fuca1-6)GlcNAc-Sp21	7.1025	34.4075	67.67	170.942	566.365	1624.11
519	Galb1-4GlcNAcb1-2 Mana1-6(Galb1-4GlcNAcb1-4)(Galb1-4GlcNAcb1-2Mana1-3)Manb1-4GlcNAcb1-4(Fuca1-6)GlcNAc-Sp21	2.905	13.7	71.3075	166.77	599.785	1574.92
520	Fuca1-4(Galb1-3)GlcNAcb1-2 Mana-Sp0	-0.235	-10.19	-52.6875	-56.9525	-217.64	-180.7
521	Neu5Aca2-3Galb1-4(Fuca1-3)GlcNAcb1-2Mana-Sp0	-5.2875	-11.8075	-23.2375	-16.945	13.5575	9.705
522	GlcNAcb1-3Galb1-4GlcNAcb1-6(GlcNAcb1-3)Galb1-4GlcNAc-Sp0	8.0075	13.46	23.0825	65.7025	258.777	1006.04
523	GalNAca1-3(Fuca1-2)Galb1-3GalNAcb1-3Gala1-4Galb1-4Glc-Sp21	-5.285	-9.4925	-61.3875	-59.4475	-133.118	-105.165
524	Gala1-3(Fuca1-2)Galb1-3GalNAcb1-3Gala1-4Galb1-4Glc-Sp21	-1.2475	-8.57	-67.5825	-76.145	-204.138	-188.02
525	Galb1-3GalNAcb1-3Gal-Sp21	-1.81	16.8075	12.6225	-13.4525	33.9475	296.933
526	GlcNAcb1-3Galb1-4GlcNAcb1-2Mana1-6(GlcNAcb1-3Galb1-4GlcNAcb1-2Mana1-3)Manb1-4GlcNAcb1-4GlcNAcb-Sp12	16.7625	46.435	116.953	259.212	1418.45	13555.5
527	GlcNAcb1-3Galb1-4GlcNAcb1-2Mana1-6(GlcNAcb1-3Galb1-4GlcNAcb1-2Mana1-3)Manb1-4GlcNAcb1-4GlcNAcb-Sp25	18.1625	74.33	157.015	393.34	2432.41	21920
528	Galb1-4GlcNAcb1-3Galb1-4GlcNAcb1-2Mana1-6(Galb1-4GlcNAcb1-3Galb1-4GlcNAcb1-2Mana1-3)Manb1-4GlcNAcb1-4GlcNAcb-Sp12	22.125	99.84	597.788	789.22	2175.34	4887.17
529	Fuca1-2Galb1-4GlcNAcb1-3Galb1-4GlcNAcb1-2Mana1-6(Fuca1-2Galb1-4GlcNAcb1-3Galb1-4GlcNAcb1-2Mana1-3)Manb1-4GlcNAcb1-4GlcNAcb-Sp24	44.2275	149.662	456.755	872.57	3607.82	27596.7
530	GlcNAcb1-3Galb1-4GlcNAcb1-3Galb1-4GlcNAcb1-2Mana1-6(GlcNAcb1-3Galb1-4GlcNAcb1-3Galb1-4GlcNAcb1-2Mana1-3)Manb1-4GlcNAcb1-4GlcNAcb-Sp12	30.155	124.627	487.84	861.487	3844.76	14254.1
531	Galb1-4GlcNAcb1-3Galb1-4GlcNAcb1-3Galb1-4GlcNAcb1-2Mana1-6(Galb1-4GlcNAcb1-3Galb1-4GlcNAcb1-3Galb1-4GlcNAcb1-2Mana1-3)Manb1-4GlcNAcb1-4GlcNAcb-Sp12	75.9175	372.353	1074.6	2525.4	15892	35438.7
532	Galb1-3GlcNAcb1-3Galb1-4GlcNAcb1-2Mana1-6(Galb1-3GlcNAcb1-3Galb1-4GlcNAcb1-2Mana1-3)Manb1-4GlcNAcb1-4GlcNAc-Sp25	34.4175	98.725	265.935	517.153	2922.56	21569.3
533	Neu5Gca2-8Neu5Gca2-3Galb1-4GlcNAc-Sp0	-2.72	-20.5025	-58.2825	-92.0325	-190.603	-176.938
534	Neu5Aca2-8Neu5Gca2-3Galb1-4GlcNAc-Sp0	-3.7125	-11.8125	-60.365	-80.09	-141.145	-78.8525
535	Neu5Gca2-8Neu5Aca2-3Galb1-4GlcNAc-Sp0	-2.745	-13.615	-60.26	-91.6925	-147.533	-153.82
536	Neu5Gca2-8Neu5Gca2-3Galb1-4GlcNAcb1-3Galb1-4GlcNAc-Sp0	-3.44	-13.6575	-41.2225	-62.23	-52.475	-30.615
537	Neu5Gca2-8Neu5Gca2-6Galb1-4GlcNAc-Sp0	-6.215	-20.9975	-66.8775	-114.113	-255.14	-267.413
538	Neu5Aca2-8Neu5Aca2-3Galb1-4GlcNAc-Sp0	1.0075	-3.2325	-17.47	-11.905	-7.19	17.6125
539	GlcNAcb1-3Galb1-4GlcNAcb1-6(GlcNAcb1-3Galb1-4GlcNAcb1-2)Mana1-6(GlcNAcb1-3Galb1-4GlcNAcb1-2Man a1-3)Manb1-4GlcNAcb1-4GlcNAc-Sp24	27.41	139.702	357.553	841.55	2829.31	37638.3
540	Galb1-4GlcNAcb1-3Galb1-4GlcNAcb1-6(Galb1-4GlcNAcb1-3Galb1-4GlcNAcb1-2)Mana1-6(Galb1-4GlcNAcb1-3Galb1-4GlcNAcb1-2Mana1-3)Manb1-4GlcNAcb1-4GlcNAc-Sp24	41.12	146.785	376.998	733.933	4122.37	13226
541	Gala1-3Galb1-4GlcNAcb1-2Mana1-6(Gala1-3Galb1-4GlcNAcb1-2Mana1-3)Manb1-4GlcNAcb1-4GlcNAc-Sp24	20.875	76.5	219.675	431.147	1960.67	13832.5
542	GlcNAcb1-3Galb1-4GlcNAcb1-6(GlcNAcb1-3Galb1-3)GalNAca-Sp14	-2.3225	1.205	-27.5975	-49.1675	-42.0475	226.058
543	GalNAcb1-3GlcNAcb-Sp0	7.375	27.8325	73.6775	96.505	497	1036.12
544	GalNAcb1-4GlcNAcb1-3GalNAcb1-4GlcNAcb-Sp0	4.37	31.0825	63.6425	98.3625	586.753	1217.35
545	GlcNAb1-3Galb1-3GalNAc-Sp14	-6.1675	-16.67	-83.24	-96.315	-306.79	-296.463
546	Galb1-3GlcNAcb1-6(Galb1-3)GalNAc-Sp14	46.7175	148.76	375.83	919.99	4001.65	32281.2
547	(3S)GlcAb1-3Galb1-4GlcNAcb1-3Galb1-4Glc-Sp0	-1.2875	-10.64	-72.12	-85.4575	-212.84	-120.163
548	(3S)GlcAb1-3Galb1-4GlcNAcb1-2Mana-Sp0	-5.43	-18.1175	-73.0325	-145.51	-347.145	-295.793
549	Galb1-3GlcNAcb1-3Galb1-4GlcNAcb1-3Galb1-4GlcNAcb1-6(Galb1-3GlcNAcb1-3Galb1-4GlcNAcb1-3Galb1-4GlcNAb1-2)Mana1-6(Galb1-3GlcNAcb1-3Galb1-4GlcNAcb1-3Galb1-4GlcNAcb1-2Mana1-3)Manb1-4GlcNAcb1-4(Fuca1-6)GlcNAcb-Sp24	67.4375	310.3	854.153	4214.4	26743.2	45593
550	Galb1-3GlcNAcb1-3Galb1-4GlcNAcb1-6(Galb1-3GlcNAcb1-3Galb1-4GlcNAb1-2)Mana1-6(Galb1-3GlcNAcb1-3Galb1-4GlcNAcb1-2Mana1-3)Manb1-4GlcNAcb1-4(Fuca1-6)GlcNAcb-Sp24	28.7425	123.22	244.083	684.495	4300.23	30504.5
551	Galb1-4GlcNAcb1-3Galb1-4GlcNAcb1-2Mana1-6(Galb1-4GlcNAcb1-3Galb1-4GlcNAcb1-2Mana1-3)Manb1-4GlcNAcb1-4(Fuca1-6)GlcNAcb-Sp24	69.3075	273.447	673.097	1641.63	20245	54800.1
552	Galb1-4GlcNAcb1-3Galb1-4GlcNAcb1-3GalNAca-Sp14	3.0625	28.1325	100.907	182.605	879.217	2652.11
553	Galb1-4GlcNAcb1-3Galb1-4GlcNAcb1-6(Galb1-3)GalNAca-Sp14	6.3275	31.45	78.2	164.972	750.7	2005.57
554	Galb1-4GlcNAcb1-3Galb1-4GlcNAcb1-6(Galb1-4GlcNAcb1-3Galb1-4GlcNAcb1-3)GalNAca-Sp14	15.3125	62.3775	191.502	356.683	1434.12	5575.92
555	GlcNAcb1-3Galb1-4GlcNAcb1-3GalNAca-Sp14	-3.0375	-12.54	-38.4525	-54.8125	-12.9325	193.64
556	GlcNAcb1-3Galb1-4GlcNAcb1-6(Galb1-3)GalNAca-Sp14	5.065	11.3075	19.27	80.7725	165.542	478.283
557	GlcNAcb1-3Galb1-4GlcNAcb1-6(GlcNAcb1-3Galb1-4GlcNAcb1-3)GalNAca-Sp14	8.5675	14.56	25.1825	109.695	486.808	1240.93
558	GlcNAcb1-3Galb1-4GlcNAcb1-3Galb1-4GlcNAcb1-3GalNAca-Sp14	7.635	50.0825	133.942	250.62	1310.07	9001.57
559	Galb1-4GlcNAcb1-3Galb1-3GalNAca-Sp14	2.98	-6.84	-38.2075	-57.35	-137.963	120.662
560	Neu5Aca2-6Galb1-4GlcNAcb1-6(Galb1-3)GalNAca-Sp14	-3.395	-13.2325	-70.5325	-113.41	-281.085	-187.485
561	GlcNAcb1-6(Neu5Aca2-3Galb1-3)GalNAca-Sp14	-4.5125	-8.7225	-57.9775	-94.0725	-267.515	-246.868
562	Galb1-3GalNAcb1-4(Neu5Aca2-8Neu5Aca2-8Neu5Aca2-3)Galb1-4Glcb-Sp21	-2.9375	-10.2775	-24.86	-61.7825	-109.228	-2.2025
