# Supplementary material for: Galectin-9 recognizes and exhibits antimicrobial activity toward microbes expressing blood group–like antigens
Source: J Biol Chem. 2022 Feb 9;298(4):101704. doi: 10.1016/j.jbc.2022.101704 (PMC9019251; doi:10.1016/j.jbc.2022.101704)
Supplement: Supplemental Table S5 [file mmc6.xlsx]

## Sheet: Gal-9
Glycan #				RFU at Galectin-9 Concentration			BACTERIA STRAIN
	0.04 µM	0.12 µM	0.36 µM	1.1 µM	3.3 µM	10 µM
1	3.865	6.61	-17.25	6	37	4139	Providencia stuartii O49
2	36.1075	36.595	165	444.75	1942.5	4823.5	Providencia stuartii O52
3	-1.19	5.62	-6.5	-11.25	-35.75	-298.75	Pseudomonas aerguinosa O4 (Habs serotype 4)
4	1.8975	-7.665	-17.5	-32.25	-180.25	164	Pseudomonas aerguinosa O1 (Fisher immunotype 4)
5	1.4175	41.335	161.25	505.5	2221	6499	Pseudomonas aerguinosa O2 (Fisher immunotype 3)
6	-5.825	-2.67	-10.75	36.75	-30.75	190.75	Pseudomonas aerguinosa O13 (Sandvik serotype II)
7	3.7175	24.595	47.5	46.25	480.5	6680	Pseudomonas aerguinosa O9 (9a, 9b, 9d)
8	-2.2575	6.3475	-1.75	31.25	97.25	-47.25	Pseudomonas aerguinosa O6a (Habs serotype6, fraction IIa)
9	-4.555	-18.0275	-14.25	-55	134.5	686	Pseudomonas aerguinosa O6a (Habs serotype6, fraction IIb)
10	20.7975	130.515	75.25	327.5	1582.25	3496.5	Salmonella typhimurium SL 11881 (Re mut)
11	16.765	63.5575	102.75	429.75	1003	3128	Salmonella typhimurium TV 119 (Ra mut)
12	6.5225	44.0425	37.5	133.5	830.5	153.5	Salmonella typhimurium SL 684 (Rc mut)
13	-0.52	36.06	128	331.5	909.75	8036	Pseudomonas aerguinosa O10
14	13.3125	58.315	31.75	121	530.75	-832	Salmonella typhimurium dodeca saccharide
15	1.365	0.8225	-58.75	-85.75	93.5	-277	Salmonella enteritidis dodeca saccharide
16	18.22	75.9375	131.5	396.75	1345.25	3979	Salmonella typhimurium LPS
17	11.7375	60.05	127.75	298.25	1218.75	2412.5	Serratia marcescens LPS
18	18.4525	66.8325	54	159.5	610	262	Escherichia coli K235 LPS
19	9.465	47.61	1409.5	1900.5	3855.5	8632.5	Escherichia coli O128-B12 LPS
20	13.015	25.0225	73.5	148.25	691.75	4229.5	Salmonella enterica abortus equi LPS
21	16.9825	56.3375	71	183.5	1059.25	2671.25	Salmonella typhosa LPS
22	22.6575	85.215	202.5	399.25	1189.75	6622.75	Salmonella enteritidis LPS
23	9.405	240.79	210.25	597.25	2467	10290.8	Shigella bodyii type2
24	4.105	64.3975	170.75	298.75	1403.75	9468.5	Shigella bodyii type4
25	11.16	63.1375	128.25	355	808.5	1393.5	Shigella bodyii type10
26	16.715	228.993	253	452.75	1523.5	6377.25	Shigella dysennteriae type 3
27	-5.04	-31.815	7.5	65.75	63.75	-1631.75	Shigella dysennteriae type 8 (batch 12)
28	-3.77	30.295	19.5	84.25	264.75	2724.75	Shigella dysennteriae type 11
29	8.3525	20.5475	1.5	4.5	-111.75	-394.75	Shigella dysennteriae type 13
30	-11.265	-12.1675	-22	95.75	93.5	439	Escherichia coli O29
31	66.915	303.97	5599.75	25747.2	59436.8	63969.8	Escherichia coli O40
32	-6.1125	26.0225	89	241.75	598.25	2894.25	Escherichia coli O106
33	5.895	5.8425	48.75	154	448	1801.5	Escherichia coli O130
34	13.655	-5.27	-35	-123.25	-217.25	-1163.75	Escherichia coli O148
35	0.53	7.0425	-3.25	-15.25	-138.5	-343.75	Escherichia coli O150
36	15.4325	60.875	234.25	501.25	1456	11666.2	Escherichia coli O180
37	215.368	405.452	606.5	1274.75	3185.75	3395.25	Proteus mirabilis O3a, 3c (G1)
38	2.295	-14.345	10	86.75	306	3071	Proteus mirabilis O8 (TG326)
39	-15.64	92.7775	178.75	400	1369.5	5849.25	Proteus mirabilis O10 (HJ4320)
40	6.625	9.2725	80.25	246.75	505.25	1012	Proteus mirabilis O29a, 29b (2002)
41	-12.105	-31.755	-22.75	-102.25	-10.5	-318	Proteus mirabilis O50 (TG332)
42	1.795	29.3475	54.5	143	937	3233	Proteus mirabilis O54a, 54b (10704)
43	-22.115	17.39	77.75	105.5	1047.5	2202.5	Proteus mirabilis O57 (TG319)
44	-11.2125	-35.05	-43.5	-76.5	-134.5	-1706.75	Proteus penneri O8 (106)
45	-0.1525	-8.6225	3.25	12.25	8.25	1304	Proteus penneri O64a, 64b, 64d (39)
46	-4.19	-6.22	62.25	90	354	2088	Proteus penneri O66 (2)
47	45.4	109.52	136.75	323.75	910.75	4476.75	Proteus penneri O69 (25)
48	18.4625	154.41	753	1440.5	3599.5	8280	Proteus penneri O71 (42)
49	19.785	107.885	164.25	572.5	1696	6460.5	Proteus penneri O72a, 72b (4)
50	43.4075	125.422	314.75	555	1538.25	3469.75	Pseudomonas aerguinosa O2 (2a),2d,2f
51	-22.225	-24.255	2.25	118.25	740.75	3788	Pseudomonas aerguinosa O2 2a,2b
52	-28.0025	-39.11	83	246	861.25	9036.25	Pseudomonas aerguinosa O2 2a,2b,2e
53	238.623	1705.23	538.75	971.5	2114.75	7894.75	Pseudomonas aerguinosa O2 2a,2d
54	48.93	77.5325	196.75	348.5	761.5	5208.75	Pseudomonas aerguinosa O2 Immuno 7
55	179.667	563.908	577.75	1351.5	3686.75	10597	Pseudomonas aerguinosa O3 3a,3b
56	-8.6075	152.6	94.5	413.75	1209.75	11706	Pseudomonas aerguinosa O3 3a,3b,3c
57	-5.6875	120.56	312	430	939	669.5	Pseudomonas aerguinosa O3 3a,3d
58	-12.9575	20.3525	13.5	23.25	22.75	635.75	Pseudomonas aerguinosa O4 4a,4c
59	54.5575	441.34	657.5	1257.25	3254.5	8752.75	Pseudomonas aerguinosa O6 6a
60	47.3875	124.272	175.25	563.5	924.25	1131.25	Pseudomonas aerguinosa O6 6a,6c
61	95.7775	448.908	321.75	578.75	1361.25	5155.5	Pseudomonas aerguinosa O6 Immuno 1
62	24.54	102.287	98.5	466.5	1557.75	9933	Pseudomonas aerguinosa O7 7a,7b,7c
63	-11.655	32.56	14.5	131.75	561.25	2294	Pseudomonas aerguinosa O7 7a,7b,7d
64	-18.0925	-45.2025	-39	-98.75	315.75	3376.25	Pseudomonas aerguinosa O7 7a,7d
65	-0.655	46.7275	89.5	517.75	1149	1448	Pseudomonas aerguinosa O10 10a,10b
66	165.825	595.735	464.5	1215.75	2584.5	12464.5	Pseudomonas aerguinosa O10 10a,10c
67	-2.8225	89.8825	-37.5	-81	-264.5	34.75	Pseudomonas aerguinosa O11 11a,11b
68	-14.09	57.545	55.25	198.75	1157	3274.75	Pseudomonas aerguinosa O12 12
69	204.325	595.382	-20.5	-0.75	88	1628.25	Pseudomonas aerguinosa O13 13a,13c
70	32	69.5075	274	628.25	1215.75	3356.5	Pseudomonas aerguinosa O14 14
71	4.745	371.895	37.75	104	947.5	3650.5	Pseudomonas aerguinosa O15 15
72	43.52	63.61	325.5	1232.75	4075.25	10785.8	Proteus vulgaris O1 (18984)*
73	-8.4825	2.4675	-19.5	-53.25	-126.5	-480.75	Proteus vulgaris O4 (PrK 9/57)
74	-32.9975	-82.745	46.25	114	818.25	1635.5	Proteus vulgaris O12 (PrK 25/57)
75	56.695	89.7725	207.75	298.75	1406.75	1593.75	Proteus vulgaris O13 (8344)
76	-11.11	25.805	9.5	61.25	229.25	1962	Proteus vulgaris O15 (PrK 30/57)
77	0.4225	6.9075	387.75	642.5	1556.75	415.5	Proteus vulgaris O17 (PrK 33/57)
78	-0.165	545.885	364.5	842.5	1617	6039.5	Proteus vulgaris O19a (PrK 37/57)
79	97.675	276.293	1689.75	2810.5	6167	20761.8	Proteus vulgaris O21 (PrK 39/57)*
80	51.76	387.525	198.5	614.25	1538	11002.2	Proteus vulgaris O25 (PrK 48/57)
81	46.7825	81.63	463.25	949.5	2183.5	8967	Proteus vulgaris O34 (4669)*
82	-43.515	50.36	344	777.5	2190.5	5634.75	Proteus vulgaris O37a,b (PrK 63/57)
83	-0.9425	254.088	208	465.5	1454.75	4661.25	Proteus vulgaris O37a,c (PrK 72/57)
84	-35.0975	65.2825	302.25	760.5	1758	3512.5	Proteus vulgaris O44 (PrK 67/57)
85	788.75	2788.91	33484.8	45594	60392.8	61113.8	Proteus vulgaris O45 (4680)
86	16.6525	139.673	149	2141.75	2679.25	4778.5	Proteus vulgaris O53 (TG 276-10)
87	41.79	581.015	686.5	1887.25	4905.25	22753.5	Proteus vulgaris O54a,54c (TG 103)
88	40.15	250.702	316	617.75	1727.5	3446.75	Proteus vulgaris O55 (TG 155)
89	28.1575	332.03	5765.75	15142.2	32152.5	57563.5	Proteus vulgaris O65 (TG 251)
90	-10.175	-33.4425	-43.5	-41.25	-169.25	333	Proteus mirabilis O6 (PrK 14/57)
91	-4.73	152.058	112.75	142	1068.5	1601.25	Proteus mirabilis O11 (PrK 24/57)
92	-8.0775	107.603	11.5	75.25	-44.5	1480.25	Proteus mirabilis O13 (PrK 26/57)
93	-16.61	-21.1025	41.75	134.25	935	510.5	Proteus mirabilis O14a,14b (PrK 29/57)
94	339.34	1000.6	630.75	1266.5	2936.25	10757.5	Proteus mirabilis O16 (4652)
95	186.12	984.168	895.25	1431	3805.75	10684.8	Proteus mirabilis O17 (PrK 32/57)
96	14.4525	64.65	-10.5	52.5	107.5	1659.5	Proteus mirabilis O23a,b,d (PrK 42/57)
97	62.585	331.478	435.5	1385.75	3893.25	9077.75	Proteus mirabilis O26 (PrK 49/57)
98	363.6	440.3	333.25	528	628.5	1549.5	Proteus mirabilis O27 (PrK 50/57)
99	461.033	1188.97	1595.5	4595	8354	15348.8	Proteus mirabilis O28 (PrK 51/57)
100	-27.5275	-37.505	791	2474	6111.5	18991	Proteus mirabilis O29a (PrK 52/57)
101	-54.3475	-74.155	-12.25	-242.75	-212.75	-1573.5	Proteus mirabilis O40 (10703)
102	187.653	376.175	308.5	542.75	1070.75	3665.5	Proteus mirabilis O41 (PrK 67/57)
103	24.435	178.105	207.5	756	2701	12375	Proteus mirabilis O51 (19011)*
104	50.295	203.11	395	752.5	1147.75	1534.5	Proteus mirabilis O74 (10705, OF)
105	16.3475	-2.9625	121.5	231.75	-15.25	-713.25	Proteus mirabilis O75 (10702, OC)
106	4.4625	190.875	248.75	435	983	2026.25	Proteus mirabilis O77 (3 B-m)
107	264.767	259.123	-49.25	-130.5	251.75	-78.5	Proteus penneri O31a (26)
108	14.775	206.803	326	529	809	795.75	Proteus penneri O52 (15)
109	-22.7875	9.495	-18.25	-103.5	-530.5	-829.5	Proteus penneri O58 (12)
110	-17.1825	103.638	406.5	812	2020	3307.75	Proteus penneri O59 (9)
111	-29.68	137.215	-4.75	57.25	672.5	1170.25	Proteus penneri O61 (21)
112	9.165	216.602	263	560.5	1421.75	2395.5	Proteus penneri O62 (41)
113	25.4	564.303	997	1793.25	3484.25	5696	Proteus penneri O63 (22)
114	-18.77	-53.39	-19.25	-145.25	-336	-1766.25	Proteus penneri O64a,b,c (27)
115	37.6425	312.603	7363.25	24203	49031.8	56367.8	Proteus penneri O65 (34)
116	280.01	1239.74	1062.5	1641	3678.75	10009.2	Proteus penneri O67 (8)
117	86.6275	436.9	407.75	1033.75	3069.75	6311.25	Proteus penneri O68 (63)
118	-22.2875	870.075	74.25	420	1325.75	4885.5	Proteus penneri O70 (60)
119	155.73	949.605	4201	21974	48533.5	50752.5	Proteus penneri O73a,b (103)
120	13.945	126.645	209.5	449.5	1172	2701.5	Proteus myxofaciens O60
121	53.56	334.5	430.25	796.5	2359	5213.5	Proteus O56 (genomospecies 4)
122	24.9475	203.25	524.25	1185.75	3228.25	9387.75	Providencia stuartii O4
123	4.7475	10.1825	75.5	203.25	562	984.5	Providencia stuartii O18
124	290.44	1451.1	1284.5	2937	9715.5	33902.5	Providencia stuartii O20*
125	18.26	5.715	35.75	95.75	340.25	-154.5	Providencia stuartii O43
126	-10.675	181.965	335.25	715.75	1431.25	3896	Providencia stuartii O44
127	26.0575	614.325	703	1182.5	2782	8952.5	Providencia stuartii O47
128	64.9325	436.577	433.5	704.25	2350	5843	Providencia stuartii O47, Core 9
129	-21.4575	-36.3525	-12.5	-76	732.25	2577.25	Providencia stuartii O49, Core 1
130	20.83	481.683	712.75	1427.5	4172.25	11726	Providencia stuartii O57
131	217.118	815	1723	315487	50554	59231	Providencia alcalifaciens O5
132	75.98	870	3164	14100	40491.8	59515	Providencia alcalifaciens O6*
133	30.7275	-91.54	-32.75	665.75	1868	3759.25	Providencia alcalifaciens O19
134	177.873	3589.54	1129	2530	6368.25	17033.2	Providencia alcalifaciens O19
135	39.6875	-66.19	-66	-164	383.25	1476.25	Providencia alcalifaciens O19
136	42.585	388.655	561.75	1309.75	3095	18424.2	Providencia alcalifaciens O21
137	47.0225	297.59	2455.75	12371	29299.5	44372	Providencia alcalifaciens O23
138	-23.615	-23.3275	-38.5	-138	-136.25	-881	Providencia alcalifaciens O27
139	13.075	124.338	187.75	565	1556.5	3249.75	Providencia alcalifaciens O29
140	18.695	138.887	63	252.75	684	3869	Providencia alcalifaciens O30
141	51.8175	251.455	210.5	379.75	728	5881	Providencia alcalifaciens O32
142	413.842	1254.94	1347.25	3717.5	8457.75	30907.2	Providencia alcalifaciens O36*
143	62.0875	370.045	404.75	780.5	2165.5	10159.5	Providencia alcalifaciens O39
144	41.755	278.61	194	15.25	-79	524.25	Providencia rustigianii O14
145	64.12	278.882	941	1453.75	2316.5	8987.5	Providencia rustigianii O16
146	2.0075	4.6175	91.25	240.5	1157	3392	Providencia rustigianii O34
147	310.882	740.503	1178.25	3008.25	6533	15914	Yersinia pestis, KM260(11)-∆0187
148	-2.5925	-9.3125	-10	-58	-93.5	-106.75	Yersinia pestis, KM260(11)-∆0187
149	-3.545	472.598	376	695.25	2976.5	15523.5	Yersinia pestis, KM260(11)-∆rfe
150	-3.045	535.808	224.5	648.75	2624.75	9082	Yersinia pestis, KM260(11)-∆rfe
151	129.84	119.332	706.25	1564	4422.75	16143	Yersinia pestis, 1146-25
152	-13	-13.6225	23.75	-1.5	-3	-2903.75	Yersinia pestis 1146-25
153	4.845	13.4275	139	404.75	1216.5	6456.75	Yersinia pestis, 1146-37
154	-0.39	30.125	-5.25	-50.25	-310	-874.25	Yersinia pestis, 1146-37
155	0.965	53.5025	135.25	348.75	798.5	4056.75	Yersinia pestis, 0KM218-37
156	-6.8325	-2.83	-58.25	-80.25	-305.5	208.5	Yersinia pestis, KM218-37
157	14.3725	121.338	405.5	1181.75	4316.5	12658.5	Yersinia pestis, KM218-25
158	-4.405	66.6675	36.75	39.75	435.75	4259.75	Yersinia pestis, KM218-25
159	-1.9975	17.7375	31.5	266.25	832.75	3378	Yersinia pestis, KM260(11)-∆pmrF
160	-3.1875	4.3175	12.75	17.25	222.25	-2	Yersinia pestis, KM260(11)-∆pmrF
161	14.235	236.675	451.25	1005.5	2560.75	8548	Yersinia pestis, KM260(11)-∆0186
162	-4.575	-14.4	-10.5	239.5	1194.25	3361.25	Yersinia pestis, KM260(11)-∆0186
163	30.5675	698.765	345.75	604	1128.25	3254	Yersinia pestis, KM260(11)-∆waaQ
164	-11.2725	-43.4475	-14.5	-85.25	-202.25	-1327.75	Yersinia pestis, KM260(11)-∆waaQ
165	28.3975	90.37	643	1221.5	3324.5	14276.8	Yersinia pestis, KM260(11)-∆waaL
166	32.6025	259.63	141.5	330	1600.75	4129.5	Yersinia pestis, KM260(11)-25
167	-5.2925	-19.17	115.75	24.5	-50.25	159.25	Yersinia pestis, KM260(11)-25
168	-7.2125	-15.9825	-7.25	-141.25	-11.5	1630	Yersinia pestis, KM260(11)-37
169	-9.635	-28.08	-34	-93.5	-113.25	416	Yersinia pestis, KIMD1-37
170	4.0225	-0.91	35.5	15.75	59	-1047.25	Yersinia pestis, KIMD1-25
171	4.54	96.5375	210.25	1256	4054	11772.5	Yersinia pestis, 11M-25
172	118.355	360.188	753.75	3332.25	9084.5	34437.8	Yersinia pestis, 11M-37
173	-9.7375	-19.98	-77	-138.5	-123.25	-316.5	Proteus mirabilis O23a, 23b, 23c (CCUG 10701)
174	21.2575	198.667	863.5	2585.75	6810.75	32405	Proteus vulgaris O24 (PrK 47/57)
175	8.68	603.53	621.5	2336	6187.5	12717.8	Yersinia pestis KM260(11)-6C
176	22.905	669.473	1126.5	3488	8002	17330.5	Yersinia pestis 260(11)-37C-186
177	7.8675	217.327	382.5	1116.75	3122.25	9020.25	Yersinia pestis 260(11)-37C-187
178	15.54	1041.69	610	1515.75	3860.5	8107.25	Yersinia pestis 260(11)-37C-416
179	-1.83	209.655	138	42.75	336	4433.75	Yersinia pestis 260(11)-37C-417
180	-2.31	2.2125	6.25	119.75	183.75	1124.25	Yersinia pestis P-1680-25C
181	-5.3	117.575	429	1078.5	3063.25	9584.5	Yersinia pestis P-1680-37C
182	31.1375	73.0325	-19.5	-32.25	1112.5	1926	Yersinia pestis I-2377-25C
183	3.875	6.08	214	402	1885.75	6261	Yersinia pestis I-2377-37C
184	6.1775	11.985	-14	-39.75	-78.75	-833.75	Francisella novicida OPS
185	0.4	18.94	5	17	1349.5	2305	Francisella tularensis OPS
186	576.923	2014.64	47351	50858.2	61460.8	63542.2	Klebsiella O1 OPS
187	25.7	74.24	1703.25	3151.75	15157	48930.8	Klebsiella O2a OPS
188	24.8575	57.31	1311	2014.5	7168.75	51042.8	Klebsiella O2ac OPS
189	-0.5125	17.64	2	-24	-113.75	-289	Klebsiella O3 OPS
190	1.855	1.5275	5.25	-33.5	-67.75	-340.75	Klebsiella O4 OPS
191	5.8525	34.57	393.5	730	1894.75	4412	Klebsiella O5 OPS
192	1113.06	4360.98	53818	57197.5	62465.5	64573.5	Klebsiella O8 OPS
193	15.3125	46.6075	467.5	840.75	1977	4406.5	Klebsiella O12 OPS
194	8.285	35.885	199	424.5	1464.25	5240.75	Shigella boydii type 1
195	5.1475	12.03	2.5	4.75	-39.5	-445	Shigella boydii type 3
196	1.21	4.29	290.5	719.25	2034.5	7241	Shigella boydii type 5
197	31.9475	363.875	1128.25	3561.25	10595	26167.8	Shigella boydii type 9
198	3.8	29.2725	199.5	442.5	1729.75	11273	Shigella boydii type 11
199	33.2375	193.05	4257.75	11142.8	36528.5	60797.5	Shigella boydii type 12
200	-14.5175	-20.055	-3.5	131	470	487.25	Shigella boydii type 15
201	5.1	47.5175	88.5	294.5	1871	6619.75	Shigella boydii type 16
202	8.7275	130.545	738	1076.75	5813.25	34835.2	Shigella boydii type 17
203	0.31	128.782	173.5	342.5	1283.75	4698.75	Shigella boydii type 18
204	-10.9325	-26.68	9.5	382.5	1060.5	1744.75	Escherichia coli O49
205	9.83	9.465	176.25	645.25	1956.25	4946.75	Escherichia coli O52
206	1.2525	5.0625	32	276.5	1584.5	8677.25	Escherichia coli O58
207	9.875	23.4725	61	159.5	527	2130	Escherichia coli O61
208	5.625	-3.715	35.5	137.5	491	1726.25	Escherichia coli O73
209	0.82	40.22	185	536.25	1564	5333.5	Escherichia coli O112ab
210	1.385	30.555	90.5	164.25	1033.75	7695.5	Escherichia coli O118
211	6.8425	40.6875	1075.5	2912.5	9976.25	16343.2	Escherichia coli O125
212	7.8525	16.06	156.25	332.5	811.75	3333.75	Escherichia coli O151
213	5.6175	156.218	251	661.5	2066	6229	Escherichia coli O168
214	6.7475	28.665	130.5	312.25	936	6642	Shigella dysenteriae type 2
215	-11.025	-20.145	-13.5	-15	14.5	-1039.25	Shigella dysenteriae type 4
216	15.335	50.54	76	81	549.25	1557	Shigella dysenteriae type 5
217	4.5675	17.4425	83	234.75	561	477	Shigella dysenteriae type 6 SR-strain
218	-8.5725	10.825	150	342.5	799.25	5312.25	Shigella dysenteriae type 7
219	0.7425	10.075	6.25	8.75	-5.75	-122.25	Shigella dysenteriae type 8 (Russian)
220	-12.1375	6.8625	158	360	1145	6037	Shigella dysenteriae type 9
221	7.24	171.077	296.25	477.75	1318	9127.75	Escherichia coli O111:B4 LPS- solution at 1 mg/mL
222	18.8025	109.433	91	200.75	603.25	619.75	Escherichia coli O26:B6 LPS- solution at 1 mg/mL
223	169.393	792.188	23144	43242.5	62865.2	62960.8	Escherichia coli O55:B5 LPS- solution at 1 mg/mL
224	2.515	223.855	1092.5	3545	11972.8	24479.5	Escherichia coli O127:B8 LPS- solution at 1 mg/mL
225	9	47.9025	157	531.75	1711.75	10041.5	Streptococcus pneumoniae type 1 (Danish type 1)
226	24.43	176.775	195.25	424.75	1364.5	5659.25	Streptococcus pneumoniae type 2 (Danish type 2)
227	9.43	55.7125	76.25	160	780.75	4654	Streptococcus pneumoniae type 3 (Danish type 3)
228	9.8625	195.273	90	150.75	1049.5	7668.75	Streptococcus pneumoniae type 4 (Danish type 4)
229	-6.04	15.1225	62.75	171	506.5	1403.5	Streptococcus pneumoniae type 5 (Danish type 5)
230	1.44	49.7275	148.5	678.5	2017.5	6400.25	Streptococcus pneumoniae type 8 (Danish type 8)
231	98.8125	170.445	115.75	224.5	754.75	6542.75	Streptococcus pneumoniae type 9 (Danish type 9N)
232	144.463	53.385	66.75	261.75	1427.25	11099.5	Streptococcus pneumoniae type 12 (Danish type 12F)
233	488.475	1470.03	37746.2	56262.8	62594.2	60580.8	Streptococcus pneumoniae type 14 (Danish type 14)
234	146.327	109.287	201	303	926.5	7186.25	Streptococcus pneumoniae type 17 (Danish type 17F)
235	54.1475	281.173	552.75	906.25	2720.25	9409	Streptococcus pneumoniae type 19 (Danish type 19F)
236	60.4275	114.85	221	472.75	1381	6774.25	Streptococcus pneumoniae type 20 (Danish type 20)
237	38.05	200.213	356.25	698.25	2091	7754.5	Streptococcus pneumoniae type 22 (Danish type 22F)
238	126.377	94.1575	98.25	239	1143.5	6374.25	Streptococcus pneumoniae type 23 (Danish type 23F)
239	2.8975	281.353	409	939	2376.25	19567.8	Streptococcus pneumoniae type 26 (Danish type 6B)
240	74.975	357.77	383	1025.75	2666.25	11658.8	Streptococcus pneumoniae type 34 (Danish type 10A)
241	167.21	715.183	20549.8	45144	62443	62077.5	Streptococcus pneumoniae type 43 (Danish type 11A)
242	211.452	509.055	570.25	1541.5	3671.25	11508.8	Streptococcus pneumoniae type 51 (Danish type 7F)
243	31.7575	195.722	3931.25	19726.5	61975.8	61582.8	Streptococcus pneumoniae type 54 (Danish type 15B)
244	91.1325	331.32	289.75	751.5	2403.75	6955.75	Streptococcus pneumoniae type 56 (Danish type 18C)
245	-30.805	-6.4225	-11.5	89	211.25	1689	Streptococcus pneumoniae type 57 (Danish type 19A)
246	34.6275	238.072	377.5	1051	3168	11577	Streptococcus pneumoniae type 68 (Danish type 9V)
247	93.51	923.878	9722.75	21216.2	52241.8	55553.2	Streptococcus pneumoniae type 70 (Danish type 33F)
248	-4.42	49.425	42.75	94	277.25	54.5	Yersinia pestis KM218-6C
249	-4.8825	24.5025	17.5	39	438	-427.5	Yersinia pestis KM260(11)-yjhW-6C
250	-22.99	-28.805	-46	-68.25	-11.5	640.75	Yersinia pestis KM260(11)-wabD/waaL
251	127.493	1680.88	1528	2564.25	5459	17020.8	Yersinia pestis KM260(11)-wabC/waaL
252	-26.71	-20.035	-36.75	-75	-126.5	516	Yersinia pseudotuberculosis 85pCad-37C
253	-14.1525	-39.8975	-72.5	-131.5	-402.5	-1037.25	Yersinia pseudotuberculosis 85pCad-20C
254	-0.2125	4.34	41.5	154.5	277	805.25	Yersinia pseudotuberculosis O:2a
255	0.4525	0.5125	-76.75	-213.25	-317.5	-202.25	Yersinia pseudotuberculosis O:2a-dhmA
256	-7.0125	12.0925	21.25	181.25	1184.5	5289	Yersinia pseudotuberculosis O:2c
257	-24.4975	-20.0075	-45.5	-76.5	-202.25	129.5	Yersinia pseudotuberculosis O:3
258	-2.7775	-13.355	111.75	429.5	1004.25	3915.75	Yersinia pseudotuberculosis O:4b
259	-18.19	-11.96	117.5	317.5	438.5	1273	Proteus vulgaris O2 (OX2)
260	426.09	690.592	637.5	1638	3826.25	7981.75	Proteus mirabilis O3ab (S1959)
261	15.4125	-11.3375	66.25	286	433.75	734.75	Proteus mirabilis O5 (PrK 12/57)
262	6.5775	230.808	190.75	1085.75	2328.75	4017.75	Proteus mirabilis O9 (PrK 18/57)
263	66.735	493.373	386	1057.25	2861.5	2487	Proteus mirabilis O11 (9B-m)
264	6.99	125.955	123.5	346.25	1176	8511.25	Proteus penneri O17 (16)
265	135.702	1266.12	678.25	1427	4207.75	26703.5	Proteus mirabilis O18 (PrK 34/57)
266	63.0875	149.34	875.25	3558.75	9184.5	21638	Proteus mirabilis O20 (PrK 38/57)
267	-13.5575	25.1725	118	-156.5	-216.5	-1329	Proteus penneri O31ab (28)
268	133.482	438.63	520	2146.75	4294.75	11373.8	Proteus mirabilis O33 (D52)
269	-26.355	-48.8925	-8.25	118.25	133.75	-860.5	Proteus mirabilis O43 (PrK 69/57)
270	712.78	3600.08	34473.8	58449.5	62454.5	62115.8	Proteus vulgaris O47 (PrK 73/57)
271	204.275	409.678	615.75	848	2277.5	11727.8	Proteus mirabilis O49 (PrK 75/57)
272	-27.59	55.755	739	1853.25	4374	9529.5	Proteus mirabilis O54ab (OE)
273	96.8175	654.002	5643.75	17286.5	35182.2	45871	Proteus penneri O73aс (75)
274	-30.08	55.51	322.25	819.75	3327.5	11091.8	Proteus vulgaris O76 (HSC438)
275	5.7425	215.69	246	405	866.75	2621.75	Shigella flexneri type 1a
276	-46.5775	52.0475	84.5	381.25	1891.25	3860	Shigella flexneri type 1b
277	7.38	217.298	189.25	358	1010.25	3207.75	Shigella flexneri type 2a
278	21.9675	196.4	286.25	622.5	1808	5621.5	Shigella flexneri type 2b
279	9.8925	285.438	407.5	749.5	1394.75	3469.5	Shigella flexneri type 3a
280	-12.8775	45.9675	5.25	12.5	-86	-91	Shigella flexneri type 3b
281	377.613	1226.12	1306.75	2102.5	5153.75	10937.8	Shigella flexneri type 4a
282	-18.43	-8.4675	-30	-44	-204.5	103.25	Shigella flexneri type 4b
283	5.0875	120.957	232.75	469.75	685	309.25	Shigella flexneri type 5b
284	-21.505	83.1	-31.25	6.5	-170.75	-99.25	Shigella flexneri type 6a
285	-3.715	217.495	213.25	198.5	520.75	1651.75	Shigella flexneri type 6
286	-20.3575	118.985	-37.5	-17	-29.5	404	Shigella flexneri type X
287	-6.145	-42.96	55.25	457.25	825	1344.25	Shigella dysenteriae type 1
288	-20.8075	11.285	-55.75	-347.5	-657.5	-1510	Shigella boydii type 6
289	-30.455	-5.3275	95.5	325	589	1125.5	Shigella boydii type 7
290	61.0175	928.422	1230	2547.75	5040	9887.5	Shigella boydii type 8
291	101.425	304.23	404.5	1093.25	3327.25	9725.75	Shigella boydii type 13
292	61.4275	238.252	191.75	466	2381.25	9192.25	Shigella boydii type 14
293	-40.89	-31.52	-52	-145.75	-180	-782.5	Escherichia coli O71
294	24.375	216.942	488	623.75	2102	5175.5	Escherichia coli O85
295	-2.4875	73.725	56.75	71.5	-212.5	-1.5	Escherichia coli O99
296	138.387	207.2	124	253.25	746.75	2187.5	Escherichia coli O145
297	-22.2975	83.325	171.25	781.75	2591	6489.25	Escherichia coli O107
298	48.0725	1064.59	134.25	138	603	2265.75	Salmonella enterica O17
299	6.215	417.048	383.5	602.75	851	2337.75	Salmonella enterica O28
300	262.38	629.285	156.75	230.25	1031.5	1841.25	Salmonella enterica O47
301	-21.39	88.7275	90	176.5	401.25	148	Salmonella enterica O55
302	-11.02	358.113	2.25	164.5	495.5	1124	Escherichia coli K92
303	2.755	-18.5825	-48.5	-180.25	-489.75	-1323.5	Escherichia coli K5
304	62.64	296.19	538.75	1084.25	3564	6894.25	Escherichia coli K13
305	40.855	592.775	943	1882	3708.25	9169.25	Neisseria meningitidis Group C
306	105.222	816.103	10572.2	39105.2	61978.8	61318	Escherichia coli O86

## Sheet: Gal-9N
Glycan #				RFU at Galectin-9N Concentration			BACTERIA STRAIN
	0.04 µM	0.12 µM	0.36 µM	1.1 µM	3.3 µM	10 µM
1	0.5	-5.25	19	35.5	7.5	19.75	Providencia stuartii O49
2	25.25	10.5	22	34.5	193	6382.25	Providencia stuartii O52
3	-3	-15.5	-30.25	-27.75	-95.5	-90.5	Pseudomonas aerguinosa O4 (Habs serotype 4)
4	7.75	-2	-4.5	-1	-76.25	1589.75	Pseudomonas aerguinosa O1 (Fisher immunotype 4)
5	58	43.75	178.75	331.75	1107	1096.5	Pseudomonas aerguinosa O2 (Fisher immunotype 3)
6	-0.75	-0.5	-9.25	-7.25	-62	262.75	Pseudomonas aerguinosa O13 (Sandvik serotype II)
7	3.25	5.5	4.5	22.5	403.25	937	Pseudomonas aerguinosa O9 (9a, 9b, 9d)
8	-4.75	-4.75	-2.5	-9.75	-86.25	586.5	Pseudomonas aerguinosa O6a (Habs serotype6, fraction IIa)
9	-2	-2.25	-1.25	0	49.75	104.25	Pseudomonas aerguinosa O6a (Habs serotype6, fraction IIb)
10	-9.25	20.25	187	279.5	906.75	1159.25	Salmonella typhimurium SL 11881 (Re mut)
11	20.75	44.5	242.25	518.75	2931.5	2305	Salmonella typhimurium TV 119 (Ra mut)
12	-1.5	9.5	187.75	345.25	1395.25	1804	Salmonella typhimurium SL 684 (Rc mut)
13	3.25	26.75	27.25	54	1379.5	1377.25	Pseudomonas aerguinosa O10
14	11.75	28.25	125.5	193.25	315	438	Salmonella typhimurium dodeca saccharide
15	8.75	0	11.75	6.5	-0.75	19.75	Salmonella enteritidis dodeca saccharide
16	6.5	9.5	75.25	150.25	582	995	Salmonella typhimurium LPS
17	2.25	3.25	32.5	48.5	418	329.75	Serratia marcescens LPS
18	7	10.5	87	145	1001.75	789.5	Escherichia coli K235 LPS
19	13	6	42.75	72	214	377	Escherichia coli O128-B12 LPS
20	5	11.25	68	157.25	782	963.75	Salmonella enterica abortus equi LPS
21	17	16.75	134.75	174.75	673.25	910.25	Salmonella typhosa LPS
22	12.75	19	80.75	181.25	1419.5	1559.5	Salmonella enteritidis LPS
23	73.25	39	185.75	300.5	1082.5	1965.25	Shigella bodyii type2
24	4.25	8.25	24.25	66.25	439.75	7161.5	Shigella bodyii type4
25	56.5	23	83	124.25	559.75	692	Shigella bodyii type10
26	21.5	14	37.75	82.75	657.25	7018.5	Shigella dysennteriae type 3
27	2.75	-0.75	-20.5	-21.25	-45.75	-38.75	Shigella dysennteriae type 8 (batch 12)
28	141	9	13.75	41.25	131	1032.25	Shigella dysennteriae type 11
29	4.25	0.75	15.5	15.75	969.75	2907.5	Shigella dysennteriae type 13
30	82	17	22.75	72.25	161	-10	Escherichia coli O29
31	7.5	4.5	17.75	49.5	136.5	355.25	Escherichia coli O40
32	91.25	9.75	14.75	8.75	97	383.5	Escherichia coli O106
33	19.25	19.75	95.5	98	211.5	263.75	Escherichia coli O130
34	49.75	-2.5	-11.25	-1.25	-11	84.25	Escherichia coli O148
35	1.25	0.75	-1	4	-9.25	751	Escherichia coli O150
36	17	18.5	71	94.5	1863	1981.75	Escherichia coli O180
37	226.75	178.75	355.5	490.75	1694	2531	Proteus mirabilis O3a, 3c (G1)
38	5.5	6	11	31.5	1170.75	340.5	Proteus mirabilis O8 (TG326)
39	60.5	13.75	30.25	65.5	186.25	508	Proteus mirabilis O10 (HJ4320)
40	8.25	26.25	97	108.5	184.5	157.5	Proteus mirabilis O29a, 29b (2002)
41	27	6	0.5	3.5	6.5	-1.5	Proteus mirabilis O50 (TG332)
42	8.25	27.5	48.5	80.25	668.25	1026.5	Proteus mirabilis O54a, 54b (10704)
43	20.5	13	37	47.75	112.75	105.5	Proteus mirabilis O57 (TG319)
44	62.5	6.25	10.25	19	70.5	134	Proteus penneri O8 (106)
45	14.25	5.5	8.25	5.75	319	570.5	Proteus penneri O64a, 64b, 64d (39)
46	50.75	4.25	6.75	8	152.5	160.75	Proteus penneri O66 (2)
47	51.75	37.5	47	85.5	386	2648.25	Proteus penneri O69 (25)
48	59	31.75	101.25	195.5	961.75	1820	Proteus penneri O71 (42)
49	25.5	13.5	12	35.75	215	1328.75	Proteus penneri O72a, 72b (4)
50	79.25	9	15	53	324.25	607	Pseudomonas aerguinosa O2 (2a),2d,2f
51	42.25	18	34.75	37.5	337	826.75	Pseudomonas aerguinosa O2 2a,2b
52	-6.5	-13.25	-21.75	-209.75	125.75	995	Pseudomonas aerguinosa O2 2a,2b,2e
53	54.25	28.5	58.25	115.25	568.75	1536.5	Pseudomonas aerguinosa O2 2a,2d
54	-17.5	-22.5	-59	-418.75	616.25	2131.5	Pseudomonas aerguinosa O2 Immuno 7
55	57.5	22.75	28.5	70	503.25	1360.5	Pseudomonas aerguinosa O3 3a,3b
56	9.75	6.75	40.25	119.75	2420.75	6518.75	Pseudomonas aerguinosa O3 3a,3b,3c
57	52.25	7.75	3.5	3	82.25	211	Pseudomonas aerguinosa O3 3a,3d
58	1	3.5	5	-36	-14.5	86.25	Pseudomonas aerguinosa O4 4a,4c
59	59.25	19.25	34	61	242.5	691.25	Pseudomonas aerguinosa O6 6a
60	83	13.5	48.75	43	219	413.25	Pseudomonas aerguinosa O6 6a,6c
61	34.5	7	10.75	30.5	1034.5	3074	Pseudomonas aerguinosa O6 Immuno 1
62	28.25	54.25	167	408	1650.25	1970.25	Pseudomonas aerguinosa O7 7a,7b,7c
63	4	9	60.75	154	1416.5	1439	Pseudomonas aerguinosa O7 7a,7b,7d
64	4	8.5	49.5	180.75	913	990	Pseudomonas aerguinosa O7 7a,7d
65	5.75	-2	68.75	74	612.75	1169.75	Pseudomonas aerguinosa O10 10a,10b
66	31.25	9	5.5	18.25	358.25	1980.5	Pseudomonas aerguinosa O10 10a,10c
67	-1.25	-6.75	-3.25	-2.5	153.75	435.5	Pseudomonas aerguinosa O11 11a,11b
68	22.5	5.75	7.5	29.75	463	916.25	Pseudomonas aerguinosa O12 12
69	15.25	8.5	25.75	51	439.5	1194.25	Pseudomonas aerguinosa O13 13a,13c
70	44.25	12	9.25	21.25	134.5	372	Pseudomonas aerguinosa O14 14
71	1.5	6.5	1.5	14.5	148.5	1333	Pseudomonas aerguinosa O15 15
72	18.75	21.75	106.25	160.75	968	1029.5	Proteus vulgaris O1 (18984)*
73	-0.25	-0.75	-3	-4.5	-30	-35.75	Proteus vulgaris O4 (PrK 9/57)
74	36.75	12.25	37.25	104.75	164	232.75	Proteus vulgaris O12 (PrK 25/57)
75	4.75	1.75	45.75	86.5	329.25	2255.25	Proteus vulgaris O13 (8344)
76	35.5	18.25	37.5	85.75	197.25	1063	Proteus vulgaris O15 (PrK 30/57)
77	15	6.5	54.75	117.75	479.5	1120.5	Proteus vulgaris O17 (PrK 33/57)
78	1	3.5	5	1	74.25	459.25	Proteus vulgaris O19a (PrK 37/57)
79	34.25	41.75	141.25	340.5	1623	2633.25	Proteus vulgaris O21 (PrK 39/57)*
80	53.25	58	177.25	139.5	370.25	2846.75	Proteus vulgaris O25 (PrK 48/57)
81	10.25	22.75	113.25	276.75	2106.25	2076.25	Proteus vulgaris O34 (4669)*
82	48.75	94.5	1232	2224.75	3815	4436.75	Proteus vulgaris O37a,b (PrK 63/57)
83	5	17.75	21.75	70.25	132.25	3513.5	Proteus vulgaris O37a,c (PrK 72/57)
84	82	27.5	62.75	98.25	240.75	595.75	Proteus vulgaris O44 (PrK 67/57)
85	2043.5	11671	39557	39997.2	39808.8	41178.5	Proteus vulgaris O45 (4680)
86	70	26.25	52.5	72.75	187.75	356	Proteus vulgaris O53 (TG 276-10)
87	21.25	39.75	346	592.25	919.5	2090.25	Proteus vulgaris O54a,54c (TG 103)
88	42.25	15.75	35.5	60.25	180	679	Proteus vulgaris O55 (TG 155)
89	26.5	27.25	150.5	259.75	945.5	25267	Proteus vulgaris O65 (TG 251)
90	2.5	0	6.5	-0.25	31.75	22.25	Proteus mirabilis O6 (PrK 14/57)
91	20	4.75	6	40.5	131.5	1630.5	Proteus mirabilis O11 (PrK 24/57)
92	37	16.25	120	44.25	312.5	2035.25	Proteus mirabilis O13 (PrK 26/57)
93	4.25	3.5	13	16	20.75	51	Proteus mirabilis O14a,14b (PrK 29/57)
94	162	153.25	224.75	297.5	941	1952.75	Proteus mirabilis O16 (4652)
95	187	106.5	154.75	204.75	765.25	1353.25	Proteus mirabilis O17 (PrK 32/57)
96	20.25	7.75	48.75	67.75	270.75	1776.5	Proteus mirabilis O23a,b,d (PrK 42/57)
97	163	122.5	252.5	388.5	2554	3665.25	Proteus mirabilis O26 (PrK 49/57)
98	140.75	166	278.25	418	1960.25	2481.25	Proteus mirabilis O27 (PrK 50/57)
99	292	263	795.5	1113.5	5802.25	7073	Proteus mirabilis O28 (PrK 51/57)
100	20.5	53.5	344.5	418.75	1338.75	3187	Proteus mirabilis O29a (PrK 52/57)
101	16.75	6.25	16.75	20.25	50.5	70.5	Proteus mirabilis O40 (10703)
102	88.5	87.25	144.25	232	1427.75	2557.75	Proteus mirabilis O41 (PrK 67/57)
103	41	29.25	141.25	238.5	1930.75	2015.25	Proteus mirabilis O51 (19011)*
104	56.5	20.75	27.75	90	198	2569.25	Proteus mirabilis O74 (10705, OF)
105	1	4.5	9.25	-0.5	10.25	2.5	Proteus mirabilis O75 (10702, OC)
106	5.5	10	31.75	101.5	222.75	1467.75	Proteus mirabilis O77 (3 B-m)
107	6.75	6	19.25	4.25	33.75	22.75	Proteus penneri O31a (26)
108	0.5	0	5	7	16.5	49	Proteus penneri O52 (15)
109	3.75	1	7.25	15.75	19	25.75	Proteus penneri O58 (12)
110	1.25	8.75	8	58.25	151.25	2019.75	Proteus penneri O59 (9)
111	14	10	42	78.5	731.25	1479.25	Proteus penneri O61 (21)
112	5.25	10.5	13	50.75	258.25	1312.5	Proteus penneri O62 (41)
113	118.25	30.5	38.5	162	476.75	2579.75	Proteus penneri O63 (22)
114	1	1	9	0.75	36.25	71.75	Proteus penneri O64a,b,c (27)
115	30.75	26.25	179.5	316.25	832.5	43031.5	Proteus penneri O65 (34)
116	107.25	91.75	121.25	165.25	653.25	1849.25	Proteus penneri O67 (8)
117	212.75	74.75	102.75	187.25	487	1287.5	Proteus penneri O68 (63)
118	53.25	140.75	330.5	626.5	2640.5	2582.25	Proteus penneri O70 (60)
119	126.25	101.5	286.5	642.75	2413.25	12185.8	Proteus penneri O73a,b (103)
120	39.75	43	70.75	144	473.5	1668.75	Proteus myxofaciens O60
121	11.75	10.25	23.75	26.75	102.75	132.5	Proteus O56 (genomospecies 4)
122	19.75	12.25	39.25	90.5	325.25	2333	Providencia stuartii O4
123	16.75	10.5	31	45.75	221.25	821.75	Providencia stuartii O18
124	15.75	59	387.75	739	3310	2744.25	Providencia stuartii O20*
125	6	9.5	30.5	42.5	113.5	151.75	Providencia stuartii O43
126	1	3.25	12.25	69	401	3387.75	Providencia stuartii O44
127	39.5	19.25	39.25	143.25	393	1624.75	Providencia stuartii O47
128	25	26	25.25	36.5	85.5	170	Providencia stuartii O47, Core 9
129	28.25	31.25	54.5	67	184.75	252.75	Providencia stuartii O49, Core 1
130	8.5	10	1.25	365.75	349.25	3054.5	Providencia stuartii O57
131	118.5	183.75	1085	2258.5	48059.2	49519.8	Providencia alcalifaciens O5
132	29	50.25	208.75	563.75	3134.5	3486.5	Providencia alcalifaciens O6*
133	3.25	-0.5	0.75	9.75	44.25	76	Providencia alcalifaciens O19
134	22	27	131.25	449	3933	3222.75	Providencia alcalifaciens O19
135	21.75	25.75	110.75	180	1043.25	1167	Providencia alcalifaciens O19
136	28	37.75	71.75	118	240	833	Providencia alcalifaciens O21
137	51.75	69	354	616.25	4495.25	9462	Providencia alcalifaciens O23
138	1.5	10	10.25	312	348.25	685.75	Providencia alcalifaciens O27
139	37.25	8.25	26.25	44.75	255.5	881.75	Providencia alcalifaciens O29
140	19.75	27	29.75	104.75	254.75	2081.25	Providencia alcalifaciens O30
141	25	25.25	34.75	85.75	301.25	2224.75	Providencia alcalifaciens O32
142	23	42	162.75	600.75	3974.25	3147.25	Providencia alcalifaciens O36*
143	44.75	14.75	22.25	73.25	281.25	2149	Providencia alcalifaciens O39
144	54.25	48.5	64.5	119.25	320.75	1383.5	Providencia rustigianii O14
145	46.75	35.5	45	100.5	390	1650.75	Providencia rustigianii O16
146	2	1.75	21.5	51.75	359.25	1529.75	Providencia rustigianii O34
147	16.5	30.5	236.75	462	2909.5	2717	Yersinia pestis, KM260(11)-∆0187
148	5.25	4.75	-0.5	0.75	-49.75	0.5	Yersinia pestis, KM260(11)-∆0187
149	14	28	251.5	494	3147.25	2893.5	Yersinia pestis, KM260(11)-∆rfe
150	9.5	10.75	10.5	20	48	64.25	Yersinia pestis, KM260(11)-∆rfe
151	18.25	35	302.25	590.25	3734.25	3497.5	Yersinia pestis, 1146-25
152	2.75	1.5	4.5	11	28	4.5	Yersinia pestis 1146-25
153	13.5	21.75	140.5	316.75	2215.75	1871.5	Yersinia pestis, 1146-37
154	3.25	2.75	6.5	7.25	14	4	Yersinia pestis, 1146-37
155	7.75	16.75	116	265.75	1789.75	1394.75	Yersinia pestis, 0KM218-37
156	5.75	-0.25	4.25	7	21	40.25	Yersinia pestis, KM218-37
157	15.75	30.25	192.5	446.25	3561	2755.25	Yersinia pestis, KM218-25
158	2.75	2.5	11	17	47.75	51.75	Yersinia pestis, KM218-25
159	4	9.75	69.75	166.75	1187	904.75	Yersinia pestis, KM260(11)-∆pmrF
160	0.5	4	14.5	14.25	44	74.5	Yersinia pestis, KM260(11)-∆pmrF
161	14.5	28.5	189.5	380.25	2918	2440.25	Yersinia pestis, KM260(11)-∆0186
162	5.25	1	6.25	5.25	5734.25	646.25	Yersinia pestis, KM260(11)-∆0186
163	25	51.75	315.25	620.75	3519	3459.25	Yersinia pestis, KM260(11)-∆waaQ
164	6	5.75	10.25	14.25	31.25	32.75	Yersinia pestis, KM260(11)-∆waaQ
165	22.25	43	205.25	435.5	2731.75	2398	Yersinia pestis, KM260(11)-∆waaL
166	16.25	26.75	174.75	450.5	2634.25	2349.75	Yersinia pestis, KM260(11)-25
167	7.5	7	12.25	12.25	75.75	63	Yersinia pestis, KM260(11)-25
168	4.5	6.5	13.75	12.5	43	28.5	Yersinia pestis, KM260(11)-37
169	2.75	4	12	20	147.25	474.5	Yersinia pestis, KIMD1-37
170	0.25	1.25	4	11.25	102	369.75	Yersinia pestis, KIMD1-25
171	11	16.75	94	210.75	1491.25	1271.25	Yersinia pestis, 11M-25
172	4.75	11.25	46.25	176.25	806.75	700	Yersinia pestis, 11M-37
173	6.5	5.25	15	25.5	240.25	282.75	Proteus mirabilis O23a, 23b, 23c (CCUG 10701)
174	28.5	49	129.25	295.25	1150.5	1533	Proteus vulgaris O24 (PrK 47/57)
175	39.5	55.5	296	606	4227.75	4183.5	Yersinia pestis KM260(11)-6C
176	12.5	25.75	113.25	244.25	1357.75	1477	Yersinia pestis 260(11)-37C-186
177	14.75	22.5	136.75	296.75	1973.5	1757.5	Yersinia pestis 260(11)-37C-187
178	22.25	34.25	153.5	326.25	1821	1847.5	Yersinia pestis 260(11)-37C-416
179	15	33.5	193.75	372.75	2242.75	2085	Yersinia pestis 260(11)-37C-417
180	4	7.5	14.5	10	33.25	51.5	Yersinia pestis P-1680-25C
181	15.5	25.25	183.75	401	2439.25	2279.25	Yersinia pestis P-1680-37C
182	4.5	7.25	8.75	7.25	17.5	27.25	Yersinia pestis I-2377-25C
183	7.75	15.5	120.25	287.75	1723	1577.25	Yersinia pestis I-2377-37C
184	0	-6.75	-17.25	-25.5	-41.25	-45.5	Francisella novicida OPS
185	0.75	-6.5	-11.75	-8	-80.75	-47.5	Francisella tularensis OPS
186	35.75	77.25	253.5	594.25	15591	34701	Klebsiella O1 OPS
187	13.25	45.5	230	347.25	1598.25	2356.5	Klebsiella O2a OPS
188	8.75	22	117.75	298.25	972	1458.5	Klebsiella O2ac OPS
189	3.25	1.5	1.25	-0.25	-34.75	-11	Klebsiella O3 OPS
190	0.25	-2.5	4.75	23.5	83.5	20.75	Klebsiella O4 OPS
191	7.75	25.25	174.25	254.5	1135.5	1736.75	Klebsiella O5 OPS
192	69.25	225.25	970	1891	51051.8	53832.2	Klebsiella O8 OPS
193	19.75	37.75	241.25	372.5	1262.5	1730.75	Klebsiella O12 OPS
194	13.75	21	89.5	204	1211	1458	Shigella boydii type 1
195	6	1.25	49	18.75	43.25	58.5	Shigella boydii type 3
196	0.5	5.25	21.75	18.5	617.25	921	Shigella boydii type 5
197	45.75	48.75	225.75	706.75	6630	11447.2	Shigella boydii type 9
198	6.25	17.25	35.75	44.75	1453.25	2984	Shigella boydii type 11
199	54	34.25	99.5	168	834	2202.25	Shigella boydii type 12
200	43	-3.75	7.25	16.25	160.5	2462.75	Shigella boydii type 15
201	27.75	17	48	68.75	367	6160.25	Shigella boydii type 16
202	72.5	31.5	64.25	127.5	522.75	1169.75	Shigella boydii type 17
203	13.25	13.75	29.25	48	260.75	2940.75	Shigella boydii type 18
204	22.75	6.5	19.75	50	164.75	555	Escherichia coli O49
205	1.25	1	-0.5	0.25	-35.5	-15	Escherichia coli O52
206	35	28.25	47	80.75	421.75	332.75	Escherichia coli O58
207	9.25	11.5	49.5	82	497.25	510.25	Escherichia coli O61
208	-1	3.75	-3.25	3.5	13.25	40.75	Escherichia coli O73
209	49.75	13.25	33.25	82	158.75	442	Escherichia coli O112ab
210	22.75	23.5	53.5	99.75	1118.75	14075.2	Escherichia coli O118
211	18.25	3.75	4.75	37.25	218.25	307	Escherichia coli O125
212	4.5	-0.25	21.75	58.75	245	425	Escherichia coli O151
213	113	85	179.75	192.75	1077.5	2417.75	Escherichia coli O168
214	13.25	18.75	89.5	211.25	1130.25	1150.25	Shigella dysenteriae type 2
215	21.75	7	21.75	24.25	86.75	239.5	Shigella dysenteriae type 4
216	151.75	32.75	57	85.75	1283.5	1307.5	Shigella dysenteriae type 5
217	1.5	3	2.5	1.25	38.5	785	Shigella dysenteriae type 6 SR-strain
218	151	12	12.75	37.25	156.5	404.25	Shigella dysenteriae type 7
219	-0.5	-1.25	-1.75	5	-28.75	92.5	Shigella dysenteriae type 8 (Russian)
220	79	3	1	10.25	479.75	319.75	Shigella dysenteriae type 9
221	99.75	17.5	34.25	96.25	1258	1591.75	Escherichia coli O111:B4 LPS- solution at 1 mg/mL
222	2.75	13.25	35.75	92.75	316.25	230.75	Escherichia coli O26:B6 LPS- solution at 1 mg/mL
223	8.75	16.75	86.75	178.25	1903.75	1973.5	Escherichia coli O55:B5 LPS- solution at 1 mg/mL
224	30.75	12.5	65	100.25	634	851	Escherichia coli O127:B8 LPS- solution at 1 mg/mL
225	11.25	8.5	36.75	79	1565.5	1981.75	Streptococcus pneumoniae type 1 (Danish type 1)
226	73.25	11.25	0.75	26.25	125.75	601.75	Streptococcus pneumoniae type 2 (Danish type 2)
227	7.25	24	36	53	1765	3897.25	Streptococcus pneumoniae type 3 (Danish type 3)
228	76.75	14.25	15.5	44.75	164	782	Streptococcus pneumoniae type 4 (Danish type 4)
229	0	0.5	-3	-2.5	13.75	64.75	Streptococcus pneumoniae type 5 (Danish type 5)
230	77	24.5	42.5	133	289.5	1041.25	Streptococcus pneumoniae type 8 (Danish type 8)
231	155.75	20	34	51	335.25	474.75	Streptococcus pneumoniae type 9 (Danish type 9N)
232	23.75	13.75	12	67.25	590.5	2548.5	Streptococcus pneumoniae type 12 (Danish type 12F)
233	130	19	60	142	819.5	2892.5	Streptococcus pneumoniae type 14 (Danish type 14)
234	28.25	11	11.75	41	232.75	2134.5	Streptococcus pneumoniae type 17 (Danish type 17F)
235	76	4.25	5	24.25	161	446.25	Streptococcus pneumoniae type 19 (Danish type 19F)
236	48.5	18.75	29	58.75	234.5	2809	Streptococcus pneumoniae type 20 (Danish type 20)
237	78.5	18.75	36.5	88	429.25	771.75	Streptococcus pneumoniae type 22 (Danish type 22F)
238	43	10.5	8.25	16.25	255.75	2079.75	Streptococcus pneumoniae type 23 (Danish type 23F)
239	17	9.5	30.5	37.5	1832.25	1477.25	Streptococcus pneumoniae type 26 (Danish type 6B)
240	71.5	16.75	24.5	80	311.75	1238.5	Streptococcus pneumoniae type 34 (Danish type 10A)
241	61.75	125.5	836.25	29417	39611.2	40772.2	Streptococcus pneumoniae type 43 (Danish type 11A)
242	66.25	121.5	31.25	169	364.5	1328.75	Streptococcus pneumoniae type 51 (Danish type 7F)
243	10.25	10	19.5	219.75	2250.75	2599.75	Streptococcus pneumoniae type 54 (Danish type 15B)
244	52.5	14	12	51.5	234.5	1224.5	Streptococcus pneumoniae type 56 (Danish type 18C)
245	1	1.25	-4.25	-17.75	-101.5	-0.25	Streptococcus pneumoniae type 57 (Danish type 19A)
246	49.75	16	30.75	77	282.5	852.75	Streptococcus pneumoniae type 68 (Danish type 9V)
247	34.25	6.5	45	115.25	481	1126.75	Streptococcus pneumoniae type 70 (Danish type 33F)
248	5.25	5.25	23.75	52	313.5	241.75	Yersinia pestis KM218-6C
249	7.25	6	7.75	5.5	23.75	26	Yersinia pestis KM260(11)-yjhW-6C
250	9.25	8	11.5	13	67.5	47	Yersinia pestis KM260(11)-wabD/waaL
251	31.25	65	165.5	541.5	2462.5	2086.5	Yersinia pestis KM260(11)-wabC/waaL
252	8.25	14	10.5	6	85.75	43.25	Yersinia pseudotuberculosis 85pCad-37C
253	-5.75	-8	-13	-12.25	-19	-24.5	Yersinia pseudotuberculosis 85pCad-20C
254	0.75	2.5	1.25	1.75	153.75	174.5	Yersinia pseudotuberculosis O:2a
255	-2	-8.5	-14.75	-21.25	-39	-36.25	Yersinia pseudotuberculosis O:2a-dhmA
256	16.75	16	109.25	176.75	801.5	971	Yersinia pseudotuberculosis O:2c
257	-1	0	0.75	-5	3.25	14.75	Yersinia pseudotuberculosis O:3
258	4.75	1.5	-8.25	-8.25	28.5	45.75	Yersinia pseudotuberculosis O:4b
259	5.25	7.75	44.5	64.75	308.5	708	Proteus vulgaris O2 (OX2)
260	174.75	115	240.75	383.25	1670.75	2453.25	Proteus mirabilis O3ab (S1959)
261	21	15.25	56	88.5	335.5	654.75	Proteus mirabilis O5 (PrK 12/57)
262	45	14.25	28.75	80.5	196.25	374.25	Proteus mirabilis O9 (PrK 18/57)
263	30.5	29.25	49.5	85.75	321	2477.75	Proteus mirabilis O11 (9B-m)
264	19	11.25	53	72	202.5	3010.75	Proteus penneri O17 (16)
265	19.25	26.25	103.75	313	2151.75	1764.75	Proteus mirabilis O18 (PrK 34/57)
266	23	36.75	195	317.25	3304.5	2745.25	Proteus mirabilis O20 (PrK 38/57)
267	16.25	12.75	31.75	72.5	328.25	854.25	Proteus penneri O31ab (28)
268	56.75	42	224.5	149	563.25	2716	Proteus mirabilis O33 (D52)
269	12.75	12.25	99.5	168.75	381.5	1193.75	Proteus mirabilis O43 (PrK 69/57)
270	2865	26513.2	49378.2	49608	50381.2	50385.2	Proteus vulgaris O47 (PrK 73/57)
271	16.5	25.5	68.5	120.75	771	2987.5	Proteus mirabilis O49 (PrK 75/57)
272	58.5	187	2568.25	4861.75	9144.75	10386.5	Proteus mirabilis O54ab (OE)
273	29.5	26.5	110.5	170.75	889.5	9947	Proteus penneri O73aс (75)
274	73.25	21.75	58.75	78.25	229.75	2038.25	Proteus vulgaris O76 (HSC438)
275	-3.75	-0.5	-16.75	7.25	26	1118.75	Shigella flexneri type 1a
276	44.5	6.25	11	21.25	139.5	212.75	Shigella flexneri type 1b
277	0.75	3.75	-6.5	9.75	86	202.75	Shigella flexneri type 2a
278	43.25	8.75	31	51.5	171.5	269.5	Shigella flexneri type 2b
279	58.75	10	7.75	20.75	117.25	1531.5	Shigella flexneri type 3a
280	1.75	4.25	8.25	11.25	113.25	134.5	Shigella flexneri type 3b
281	209	167.5	207.25	273	967.25	1348.5	Shigella flexneri type 4a
282	-1	-1.5	6.75	1.25	58.5	68.75	Shigella flexneri type 4b
283	-3.75	-5	1.25	9.75	50.75	545.25	Shigella flexneri type 5b
284	8.5	9.25	41.5	41.75	290	359.5	Shigella flexneri type 6a
285	3.25	1	-3	0.25	45.5	200.5	Shigella flexneri type 6
286	30	12	78.75	79.5	290	1274.75	Shigella flexneri type X
287	-6	2.25	13.5	36.5	304.75	1175	Shigella dysenteriae type 1
288	2.75	0.25	3	1.25	5.5	4	Shigella boydii type 6
289	15.25	21	49.5	65	162	204.5	Shigella boydii type 7
290	101	16.75	41.5	72.5	293.5	1314.5	Shigella boydii type 8
291	12.25	24.5	113	187.5	1022.5	1130.25	Shigella boydii type 13
292	18.25	15.25	81.5	116	802.25	817.5	Shigella boydii type 14
293	-3.25	-3	6.5	8.75	126.25	191.25	Escherichia coli O71
294	55.75	19	30.75	57.75	283	868.75	Escherichia coli O85
295	-6.25	-2.5	-7.75	-10.5	-23.5	-16	Escherichia coli O99
296	11.75	25.5	96.25	138	726.75	859	Escherichia coli O145
297	1	6.75	15.5	33.75	186.5	297	Escherichia coli O107
298	15.25	15	33.5	21.75	198.5	587.25	Salmonella enterica O17
299	-5.5	2.5	-2	1	19.75	39.75	Salmonella enterica O28
300	15.75	14.5	23.5	38	169	599.5	Salmonella enterica O47
301	-2.5	-5	-5.5	-8.75	-8.5	-12.75	Salmonella enterica O55
302	17	4.75	42	78.5	290.25	1529.75	Escherichia coli K92
303	0.75	1.75	0.75	9.5	50.25	69.5	Escherichia coli K5
304	109	32	51.75	198.5	737.75	2454	Escherichia coli K13
305	14.25	8.5	4.5	35.75	400.5	2009	Neisseria meningitidis Group C
306	9	17.25	117.5	305	2627.25	35614.2	Escherichia coli O86

## Sheet: Gal-9C
Glycan #				RFU at Galectin-9C Concentration			BACTERIA STRAIN
	0.04 µM	0.12 µM	0.36 µM	1.1 µM	3.3 µM	10 µM
1	-4.75	-62.25	-96.25	-181	-283.25	1391.5	Providencia stuartii O49
2	9.5	0	69.75	54	189.25	1869	Providencia stuartii O52
3	-0.25	-48	-65	-142.25	-219.25	897.75	Pseudomonas aerguinosa O4 (Habs serotype 4)
4	1.75	-8	-3.5	106.75	58	1997	Pseudomonas aerguinosa O1 (Fisher immunotype 4)
5	-8.5	-46.75	15.75	32	65.5	7830.25	Pseudomonas aerguinosa O2 (Fisher immunotype 3)
6	19.5	17.75	43	63.75	151	2872	Pseudomonas aerguinosa O13 (Sandvik serotype II)
7	-10.75	-34.25	-5.5	120	294.75	-153.5	Pseudomonas aerguinosa O9 (9a, 9b, 9d)
8	0.5	-9.75	-0.5	0	-1.25	1144.75	Pseudomonas aerguinosa O6a (Habs serotype6, fraction IIa)
9	5.25	5.25	8.25	25.5	45.75	332	Pseudomonas aerguinosa O6a (Habs serotype6, fraction IIb)
10	25.75	118.5	381.25	788.75	1913	2658.25	Salmonella typhimurium SL 11881 (Re mut)
11	43.75	293.5	796.75	2235.25	5711.5	4635.25	Salmonella typhimurium TV 119 (Ra mut)
12	32.25	128	476.25	932.75	2685.25	2914.25	Salmonella typhimurium SL 684 (Rc mut)
13	2	2	47.5	147.5	175.75	612	Pseudomonas aerguinosa O10
14	0.25	32.75	51.25	68.75	74.25	91.25	Salmonella typhimurium dodeca saccharide
15	-3	12.75	6.75	-40.25	-42.5	-15.5	Salmonella enteritidis dodeca saccharide
16	15.5	62	171.25	360	1094.75	3170	Salmonella typhimurium LPS
17	13.5	35.5	118	272	700	507	Serratia marcescens LPS
18	23.25	87.75	302.75	652	2005	1402.25	Escherichia coli K235 LPS
19	13.25	71	171	385.75	881.5	1877.5	Escherichia coli O128-B12 LPS
20	17	69.5	240.5	640.5	1411.5	1141.5	Salmonella enterica abortus equi LPS
21	22.75	58	225.25	356.25	1073.5	1600.5	Salmonella typhosa LPS
22	26	96.75	296	896.75	1828.25	1687	Salmonella enteritidis LPS
23	37.75	60	283.5	517.25	1780	4551.75	Shigella bodyii type2
24	3	5	61.75	167.5	229.75	3978.5	Shigella bodyii type4
25	16.25	8.5	35.75	120.75	353.5	2673.75	Shigella bodyii type10
26	11.75	23	77.75	235.5	441.25	5198.5	Shigella dysennteriae type 3
27	32.75	17.5	4	1	322.5	1509.75	Shigella dysennteriae type 8 (batch 12)
28	1.5	-12.75	39.5	68.75	645.5	3007.25	Shigella dysennteriae type 11
29	1	3.25	22	31.5	265.25	9020	Shigella dysennteriae type 13
30	-3.75	-23.25	-32.75	-9.25	261	3046.25	Escherichia coli O29
31	2.75	5.5	23.5	38.25	320.25	1550.75	Escherichia coli O40
32	-1.75	-32.75	31	103.25	414.5	3345.75	Escherichia coli O106
33	-1.25	-8	15.25	85.25	429.75	10606.2	Escherichia coli O130
34	-2.5	-20.75	-8.25	0.25	200.5	1995.5	Escherichia coli O148
35	-1.75	1.5	-3	-5.25	58.25	2542.75	Escherichia coli O150
36	4.75	4.75	14.5	77.25	261	4781.5	Escherichia coli O180
37	292	355.75	692.5	790.75	2464	6085.75	Proteus mirabilis O3a, 3c (G1)
38	0.5	1.75	-7.75	-32.75	-44.75	5070	Proteus mirabilis O8 (TG326)
39	27.5	25.5	51	112.5	319	2184	Proteus mirabilis O10 (HJ4320)
40	-4.5	-4	-8	-24	-5.25	-76.25	Proteus mirabilis O29a, 29b (2002)
41	6	1.75	-2.5	-5.25	-2.5	470	Proteus mirabilis O50 (TG332)
42	5.75	7.75	11.75	282.75	380	3772	Proteus mirabilis O54a, 54b (10704)
43	5.25	-0.25	11	3	8.5	209.75	Proteus mirabilis O57 (TG319)
44	3	-22.5	-28.25	-57.75	33.5	1973	Proteus penneri O8 (106)
45	4.5	-2.25	18	49.75	29.5	4521	Proteus penneri O64a, 64b, 64d (39)
46	7.5	-31	-35.75	-68	278	3206.25	Proteus penneri O66 (2)
47	28.5	37.25	61.75	194.75	341	7228	Proteus penneri O69 (25)
48	16.75	11.25	50.75	156.25	434	3210.25	Proteus penneri O71 (42)
49	10.25	0.25	11	49.5	170.25	8321.75	Proteus penneri O72a, 72b (4)
50	5.25	-25.75	-19.25	-1.25	319.5	2551.75	Pseudomonas aerguinosa O2 (2a),2d,2f
51	12.25	5.75	18	67.75	183.75	6560.5	Pseudomonas aerguinosa O2 2a,2b
52	4	-2.75	8.5	8.5	304	3135.25	Pseudomonas aerguinosa O2 2a,2b,2e
53	14	15.25	15	28.5	75.5	2668	Pseudomonas aerguinosa O2 2a,2d
54	4.5	-12.5	-3.25	-5	16	2766.25	Pseudomonas aerguinosa O2 Immuno 7
55	25.5	48.25	85	121	191.75	5306.75	Pseudomonas aerguinosa O3 3a,3b
56	3.5	-5	32.25	26.75	194	3955.75	Pseudomonas aerguinosa O3 3a,3b,3c
57	20.25	13.25	5.25	25.75	58.5	4244	Pseudomonas aerguinosa O3 3a,3d
58	3.5	1.5	11.5	34	128	249	Pseudomonas aerguinosa O4 4a,4c
59	27.25	35.75	44.75	112	161.75	4714	Pseudomonas aerguinosa O6 6a
60	14.75	-13.5	-3.25	-1	391.25	4268.75	Pseudomonas aerguinosa O6 6a,6c
61	3.75	5.5	18.75	40	131.75	6799	Pseudomonas aerguinosa O6 Immuno 1
62	26	150.25	316.25	778.75	1641.5	2046.75	Pseudomonas aerguinosa O7 7a,7b,7c
63	22	66.5	227	520.5	1436	2057	Pseudomonas aerguinosa O7 7a,7b,7d
64	10.25	65.5	173.5	423.75	964.75	1610.75	Pseudomonas aerguinosa O7 7a,7d
65	23	15.5	42.5	139.5	522.5	4106.5	Pseudomonas aerguinosa O10 10a,10b
66	27.75	16.75	37.75	84.5	236.25	6237	Pseudomonas aerguinosa O10 10a,10c
67	0	-2.25	1.75	9	33.25	1309.75	Pseudomonas aerguinosa O11 11a,11b
68	22.5	14.25	20	37.5	87	4082.5	Pseudomonas aerguinosa O12 12
69	16.5	22.25	50.75	149	424.5	5063	Pseudomonas aerguinosa O13 13a,13c
70	71.5	88	96	149.25	233.5	8087	Pseudomonas aerguinosa O14 14
71	-6.5	-17	3.75	-35	-23.25	3871.5	Pseudomonas aerguinosa O15 15
72	22.75	55.25	206	300	908.25	1486	Proteus vulgaris O1 (18984)*
73	-1.75	-3.5	-6.5	-25.5	-33.5	-24	Proteus vulgaris O4 (PrK 9/57)
74	9	30.5	46	94.75	173.25	3945.25	Proteus vulgaris O12 (PrK 25/57)
75	91	133.5	155.5	235.25	957.75	3074	Proteus vulgaris O13 (8344)
76	10	2.75	5	46.75	87	8818.25	Proteus vulgaris O15 (PrK 30/57)
77	14.75	3.75	5.5	97.25	241.25	2797.75	Proteus vulgaris O17 (PrK 33/57)
78	3.25	-4	-6.25	-37.25	8.25	6401.5	Proteus vulgaris O19a (PrK 37/57)
79	24.25	131.5	288.75	856.75	1940.75	3000	Proteus vulgaris O21 (PrK 39/57)*
80	-0.25	0.5	13.75	152.5	374.75	13985.8	Proteus vulgaris O25 (PrK 48/57)
81	23.5	109.5	277.75	954.25	1963.25	1920	Proteus vulgaris O34 (4669)*
82	13.5	10.5	26.75	43.75	126.5	2931.5	Proteus vulgaris O37a,b (PrK 63/57)
83	9.75	10.75	22.5	231.25	512.25	8502.25	Proteus vulgaris O37a,c (PrK 72/57)
84	17.5	45.5	49	89	224.25	3554.5	Proteus vulgaris O44 (PrK 67/57)
85	2.5	4.75	9.25	1	116.75	554.5	Proteus vulgaris O45 (4680)
86	24.75	19.25	43.75	43.25	128.75	1840	Proteus vulgaris O53 (TG 276-10)
87	7.25	-0.75	20.5	27	133.75	7219.25	Proteus vulgaris O54a,54c (TG 103)
88	19.5	26.5	53	106.75	242	5334	Proteus vulgaris O55 (TG 155)
89	3.25	5.75	20.5	86.5	222.75	1471.5	Proteus vulgaris O65 (TG 251)
90	4.25	7.5	19.5	28	99.75	93	Proteus mirabilis O6 (PrK 14/57)
91	6.75	7.75	4.75	38.25	114.75	1439.75	Proteus mirabilis O11 (PrK 24/57)
92	11.25	18.25	33.5	94.5	255.25	7653.25	Proteus mirabilis O13 (PrK 26/57)
93	-3.25	0	-2	46.5	65.75	144	Proteus mirabilis O14a,14b (PrK 29/57)
94	134	160.75	186.5	357.75	603	6125	Proteus mirabilis O16 (4652)
95	122.75	149.5	151	406.5	452.75	3677.25	Proteus mirabilis O17 (PrK 32/57)
96	9.5	7.5	27.5	23.5	162.75	3703.75	Proteus mirabilis O23a,b,d (PrK 42/57)
97	112.75	148.25	387.75	530	1180.5	5415.75	Proteus mirabilis O26 (PrK 49/57)
98	203.25	292.5	452.25	1216.75	2582.5	3693.75	Proteus mirabilis O27 (PrK 50/57)
99	279.25	422.25	982.25	1525.75	3343.5	5242.75	Proteus mirabilis O28 (PrK 51/57)
100	-4.25	-0.25	3	-3.5	4.25	2.75	Proteus mirabilis O29a (PrK 52/57)
101	11	9	5.25	10.5	31.25	607.25	Proteus mirabilis O40 (10703)
102	138.5	198.75	277.5	756.5	1500.5	5943	Proteus mirabilis O41 (PrK 67/57)
103	36.75	78.75	380.75	515	1565.25	4270.5	Proteus mirabilis O51 (19011)*
104	22	25.75	45.5	106.25	297	2525.25	Proteus mirabilis O74 (10705, OF)
105	0.5	1.75	-2.75	-7	21.25	2.75	Proteus mirabilis O75 (10702, OC)
106	5.75	1.75	10.5	65.5	232	2493.25	Proteus mirabilis O77 (3 B-m)
107	2	6.25	17	17.25	150.5	3263.25	Proteus penneri O31a (26)
108	3	2	7.5	16	86.25	1425.75	Proteus penneri O52 (15)
109	6.75	3	2.5	6.5	21.25	20	Proteus penneri O58 (12)
110	6.25	8.5	21	408.75	467.5	2804.25	Proteus penneri O59 (9)
111	11.75	15	73.25	113.75	360	2978.25	Proteus penneri O61 (21)
112	7.25	6	10.75	42.5	114	11306.8	Proteus penneri O62 (41)
113	18	37.5	96	166.25	515.25	4447	Proteus penneri O63 (22)
114	-2.25	4.5	-7.25	3.75	7.75	-10.5	Proteus penneri O64a,b,c (27)
115	4	16.5	29.25	50.75	208.25	955.25	Proteus penneri O65 (34)
116	147	148.25	192.75	564.75	761	8264.75	Proteus penneri O67 (8)
117	78.75	101	205.75	328.75	722.5	1923.5	Proteus penneri O68 (63)
118	31.5	172.75	480.5	1099.25	3008.25	3112.25	Proteus penneri O70 (60)
119	74.75	103	211.25	353.75	763.25	2124.25	Proteus penneri O73a,b (103)
120	45.25	37	82	159.25	333	1768.25	Proteus myxofaciens O60
121	2	10.5	28	32	86.25	136.5	Proteus O56 (genomospecies 4)
122	12.75	7.25	29	97.75	234.25	1684	Providencia stuartii O4
123	3.5	7.5	14	36	72.5	4091.5	Providencia stuartii O18
124	30.5	187.25	439	1250.25	2777.5	3006.75	Providencia stuartii O20*
125	3.75	10.5	14	34.25	128.75	324.5	Providencia stuartii O43
126	8.25	-4	12.75	11.25	51.5	1281.75	Providencia stuartii O44
127	25.25	26.25	51	99.75	337.25	3309.25	Providencia stuartii O47
128	12.5	12.5	32.75	30.25	66.5	153.5	Providencia stuartii O47, Core 9
129	27.25	25.25	40.75	38.75	155.5	465	Providencia stuartii O49, Core 1
130	5.5	4	19.5	299.5	421.75	9486.25	Providencia stuartii O57
131	106.5	161	494.25	669.5	49878.5	58695.8	Providencia alcalifaciens O5
132	63.25	259.5	815.75	1723.25	5364	29504.5	Providencia alcalifaciens O6*
133	5.75	6	13	16	42.25	1258	Providencia alcalifaciens O19
134	47.5	214.75	732.25	1373.25	3650.25	5700	Providencia alcalifaciens O19
135	44.25	92.75	430.5	556	2153.5	4033.5	Providencia alcalifaciens O19
136	29.25	0.5	36	20.5	144.75	1735.75	Providencia alcalifaciens O21
137	23.75	36.75	56.25	84.25	375	2447.75	Providencia alcalifaciens O23
138	2.75	3.5	1	295	298.5	913.75	Providencia alcalifaciens O27
139	4.75	4	-1.25	-2	43.5	5467.5	Providencia alcalifaciens O29
140	13.5	18	55.5	97	352.75	1343.25	Providencia alcalifaciens O30
141	22.75	36.5	65	113.5	252.5	5451.5	Providencia alcalifaciens O32
142	47.75	222.75	666.5	1291.25	3481.5	2593.75	Providencia alcalifaciens O36*
143	26.75	18	9	88.75	293	3265.75	Providencia alcalifaciens O39
144	47	54.5	66.25	90.25	270.5	14853.2	Providencia rustigianii O14
145	49	59.25	111.25	164	451	2726.25	Providencia rustigianii O16
146	10	1.5	8.75	1.75	-22.5	15500.8	Providencia rustigianii O34
147	41	195.25	788.75	980.25	3687.5	3521.5	Yersinia pestis, KM260(11)-∆0187
148	8.25	11.5	14.75	39.25	74.5	58.75	Yersinia pestis, KM260(11)-∆0187
149	38.25	210.25	847	960.25	3675.75	3332.25	Yersinia pestis, KM260(11)-∆rfe
150	18.75	36.5	87.75	191.75	641.5	608	Yersinia pestis, KM260(11)-∆rfe
151	44.75	225.75	980.25	1108.75	4333.75	4089	Yersinia pestis, 1146-25
152	2.25	-2.75	21.25	43.25	172.75	212.5	Yersinia pestis 1146-25
153	33.75	183.75	613.75	1058.75	3176.75	2633.75	Yersinia pestis, 1146-37
154	2.5	10.25	10	7.5	27.75	45.5	Yersinia pestis, 1146-37
155	30.25	173.5	549.25	909	2822.75	2491.75	Yersinia pestis, 0KM218-37
156	-2.25	-3	-15	15.25	66	59.5	Yersinia pestis, KM218-37
157	43.25	236.25	879	1229.5	4644.75	3371.75	Yersinia pestis, KM218-25
158	0.75	-1.5	7.5	31.75	81.5	9443.5	Yersinia pestis, KM218-25
159	22.75	109.5	354	545.5	1597	1288.25	Yersinia pestis, KM260(11)-∆pmrF
160	5	23	38.25	83.75	208.75	220	Yersinia pestis, KM260(11)-∆pmrF
161	46.5	203.5	869.25	1013.75	4017.75	3135.25	Yersinia pestis, KM260(11)-∆0186
162	6	10.5	30.25	57.5	142	139.5	Yersinia pestis, KM260(11)-∆0186
163	71.25	350	1252.25	1667.75	5875.75	5760	Yersinia pestis, KM260(11)-∆waaQ
164	3.75	25.75	39	156.5	564.75	431.5	Yersinia pestis, KM260(11)-∆waaQ
165	35.5	190.25	865.75	948.5	3951.5	3070	Yersinia pestis, KM260(11)-∆waaL
166	38.25	206.25	622	1027.25	3461.25	2485	Yersinia pestis, KM260(11)-25
167	15.5	24	61.25	37.5	95.25	142	Yersinia pestis, KM260(11)-25
168	5.5	3.25	28.25	21.25	74.25	106.25	Yersinia pestis, KM260(11)-37
169	2	2	14.5	18.25	56.25	40.5	Yersinia pestis, KIMD1-37
170	0.25	-9	-10.25	-2.75	17.5	22	Yersinia pestis, KIMD1-25
171	29	153.75	509.25	881.25	2900.25	2116.75	Yersinia pestis, 11M-25
172	11.75	60.75	220.25	359.25	999.5	668.25	Yersinia pestis, 11M-37
173	4.75	5	17.25	23.75	139.5	196.75	Proteus mirabilis O23a, 23b, 23c (CCUG 10701)
174	24.25	89	308	538.5	1637	1462	Proteus vulgaris O24 (PrK 47/57)
175	63.5	336.25	1161.5	1925.75	7447.25	5643	Yersinia pestis KM260(11)-6C
176	27.25	148.25	450.25	833.25	2794.75	2344.25	Yersinia pestis 260(11)-37C-186
177	37	169.75	694	957	3214	2512.5	Yersinia pestis 260(11)-37C-187
178	42	206	518.5	948.25	3141	2853.25	Yersinia pestis 260(11)-37C-416
179	39.25	209	828.75	1071.25	3825.25	3035.25	Yersinia pestis 260(11)-37C-417
180	7.75	13.75	17.25	36	98.5	71.5	Yersinia pestis P-1680-25C
181	39.5	201	916.25	1163.25	4369.75	3217	Yersinia pestis P-1680-37C
182	4.75	21	32.75	51	153.25	111	Yersinia pestis I-2377-25C
183	30.5	156.25	709.25	881.5	3187	2505.75	Yersinia pestis I-2377-37C
184	3	-21.5	-42	-68.75	-95.75	-83.5	Francisella novicida OPS
185	-3	-8.5	-8.25	-35.75	-30.5	96.25	Francisella tularensis OPS
186	31.5	145.25	132	121.5	1229.5	14230	Klebsiella O1 OPS
187	19.75	66	220.5	437.5	1586	3022.5	Klebsiella O2a OPS
188	7.75	47.5	136.5	355.75	1033.75	1342.75	Klebsiella O2ac OPS
189	-5	-2.5	-13	-17.75	-16.75	172.25	Klebsiella O3 OPS
190	-4.75	-4.25	23	28	138.25	-119	Klebsiella O4 OPS
191	10.75	27.25	99	201.75	727.5	1410.25	Klebsiella O5 OPS
192	70.25	270.25	418	775.75	10659	55355.5	Klebsiella O8 OPS
193	16.25	39.25	159.75	238.25	983.25	6128	Klebsiella O12 OPS
194	36.25	158.75	446	1134.25	2914.5	4054.75	Shigella boydii type 1
195	5.25	-3	9.25	44	135.5	13179.2	Shigella boydii type 3
196	5.75	7.25	38.5	129	254	2540	Shigella boydii type 5
197	31.25	48.25	137	146.75	972	18202.2	Shigella boydii type 9
198	6.75	17.25	64.25	149	297.25	4135.5	Shigella boydii type 11
199	18.75	26.25	134.25	-9.75	462.75	14063.5	Shigella boydii type 12
200	-2.25	-32.25	-70	-132	-141.5	5977.25	Shigella boydii type 15
201	16.75	27	95.25	159	570.5	13581.5	Shigella boydii type 16
202	0.25	13.75	-5.75	-22	105	5699.25	Shigella boydii type 17
203	7.25	3.75	49	86.75	201.25	12100	Shigella boydii type 18
204	0.25	-25.25	-10.75	-31.75	127.75	1217.5	Escherichia coli O49
205	0	-1.25	6	12.75	4	2517.75	Escherichia coli O52
206	-1.75	-30.75	-42.25	-69.25	78	7980	Escherichia coli O58
207	21.5	50.25	188.5	412.75	1209.75	1873.75	Escherichia coli O61
208	-8.5	-3.5	-22	2.25	-10.25	-48	Escherichia coli O73
209	14.75	-2.75	-18	13.25	69.25	2017.5	Escherichia coli O112ab
210	4	2.25	30.75	93.75	180.75	7430	Escherichia coli O118
211	4.5	1.25	-21.25	-26	113.75	870.25	Escherichia coli O125
212	29	70.25	131.75	113.75	707.75	1085.75	Escherichia coli O151
213	29	29.75	63	170.75	433.5	2746.25	Escherichia coli O168
214	33.25	118.75	373.5	768	2209	2944.25	Shigella dysenteriae type 2
215	14	-6.5	2	-13.5	-0.75	699.25	Shigella dysenteriae type 4
216	5	-20	-2.25	35.75	536.5	2671.25	Shigella dysenteriae type 5
217	-0.25	3	2	2.25	28.25	28.75	Shigella dysenteriae type 6 SR-strain
218	2.25	-9.5	13	35.5	510.25	3388.25	Shigella dysenteriae type 7
219	0.75	-2.25	-1	0.5	22	314.5	Shigella dysenteriae type 8 (Russian)
220	1.75	-33.5	-25.5	-2.25	287	3685.5	Shigella dysenteriae type 9
221	8.25	28.5	103.5	353.25	705.25	4018.5	Escherichia coli O111:B4 LPS- solution at 1 mg/mL
222	9.25	22.5	73	172	372.25	1090.5	Escherichia coli O26:B6 LPS- solution at 1 mg/mL
223	220.25	556.5	1252.5	3435.25	26649.5	61047.8	Escherichia coli O55:B5 LPS- solution at 1 mg/mL
224	55.25	92	224.75	368.5	1044.5	9064.25	Escherichia coli O127:B8 LPS- solution at 1 mg/mL
225	8	16.75	38.5	173.5	381.75	2879.25	Streptococcus pneumoniae type 1 (Danish type 1)
226	13	9.5	21	88.25	214.25	2952.25	Streptococcus pneumoniae type 2 (Danish type 2)
227	2.25	-0.25	29.75	77.75	323.25	3055.25	Streptococcus pneumoniae type 3 (Danish type 3)
228	14.75	22.75	64	97.5	157.5	2240.25	Streptococcus pneumoniae type 4 (Danish type 4)
229	2	0	18.25	27	45.75	515.75	Streptococcus pneumoniae type 5 (Danish type 5)
230	26	59.25	114.75	188	606.25	2976.75	Streptococcus pneumoniae type 8 (Danish type 8)
231	11.5	-26.25	-23.75	-52.75	70.25	2023.75	Streptococcus pneumoniae type 9 (Danish type 9N)
232	3.25	-0.5	23.25	73.5	265.25	13765.5	Streptococcus pneumoniae type 12 (Danish type 12F)
233	94.5	329.75	493	771.5	4369	57046.5	Streptococcus pneumoniae type 14 (Danish type 14)
234	7.25	0.5	18	69	218.75	9670.5	Streptococcus pneumoniae type 17 (Danish type 17F)
235	3.5	-17.75	-24	-31.5	217	2170.25	Streptococcus pneumoniae type 19 (Danish type 19F)
236	6.25	-2.75	14.25	73	217.5	9212.25	Streptococcus pneumoniae type 20 (Danish type 20)
237	2.75	-25.25	-10.5	64.75	276	2761	Streptococcus pneumoniae type 22 (Danish type 22F)
238	7	4.5	18.75	91.25	131.5	8208.5	Streptococcus pneumoniae type 23 (Danish type 23F)
239	4.5	3.75	33.5	146.75	398.25	2506.5	Streptococcus pneumoniae type 26 (Danish type 6B)
240	11	12.25	10.5	42.5	70	3013.5	Streptococcus pneumoniae type 34 (Danish type 10A)
241	5	11.75	49.75	105.25	848.75	54655.8	Streptococcus pneumoniae type 43 (Danish type 11A)
242	21.75	26	35	134	201.25	5377.25	Streptococcus pneumoniae type 51 (Danish type 7F)
243	8	10	51	49.75	407.25	3353.25	Streptococcus pneumoniae type 54 (Danish type 15B)
244	27.5	21	30.5	155.75	261.5	5012.5	Streptococcus pneumoniae type 56 (Danish type 18C)
245	-4.25	-3.25	-12.75	-28.75	-29.5	-179	Streptococcus pneumoniae type 57 (Danish type 19A)
246	16.5	10.5	19.25	48.75	121.25	3927.75	Streptococcus pneumoniae type 68 (Danish type 9V)
247	16.75	26.75	68.25	135.75	589.25	3122.5	Streptococcus pneumoniae type 70 (Danish type 33F)
248	14	28.75	66.75	174.5	378.75	444.5	Yersinia pestis KM218-6C
249	13	7.25	2.75	-8.5	29.25	266.75	Yersinia pestis KM260(11)-yjhW-6C
250	26.5	24.5	42.5	92.75	251.5	704.25	Yersinia pestis KM260(11)-wabD/waaL
251	25.75	249.75	523.75	1525.5	3069	3296.5	Yersinia pestis KM260(11)-wabC/waaL
252	20.25	24.5	19.75	76.25	134	1158.5	Yersinia pseudotuberculosis 85pCad-37C
253	5.75	0.5	5.5	23.75	40.5	470	Yersinia pseudotuberculosis 85pCad-20C
254	8.75	5	16.5	47.5	112.25	387.25	Yersinia pseudotuberculosis O:2a
255	-2.5	-3.25	-5.25	-24.5	-12.25	27.5	Yersinia pseudotuberculosis O:2a-dhmA
256	19.25	50.5	163.5	273.25	714.75	1231.25	Yersinia pseudotuberculosis O:2c
257	-1	1	0	22	87.25	124.5	Yersinia pseudotuberculosis O:3
258	0.75	-3.5	-6	-9.75	-1.25	-14.5	Yersinia pseudotuberculosis O:4b
259	-8.25	-0.5	3.5	-29	-24	298	Proteus vulgaris O2 (OX2)
260	139	174.5	325.5	431.5	982.25	5521	Proteus mirabilis O3ab (S1959)
261	16.75	32	45.75	93.75	1534.25	1256.5	Proteus mirabilis O5 (PrK 12/57)
262	30.5	49.5	102.75	128.5	314.75	6443.75	Proteus mirabilis O9 (PrK 18/57)
263	22.25	27	47.75	217	491.25	2671.25	Proteus mirabilis O11 (9B-m)
264	6.25	7.25	9.5	3.5	52	9757	Proteus penneri O17 (16)
265	24.75	136.75	296.75	915.25	1756.75	2509.75	Proteus mirabilis O18 (PrK 34/57)
266	57	180	629.75	1439.5	5313.75	7313	Proteus mirabilis O20 (PrK 38/57)
267	14.75	33.25	72	160.75	438.5	3299.25	Proteus penneri O31ab (28)
268	40.75	49	58.25	234.5	322.75	7520	Proteus mirabilis O33 (D52)
269	5	0.5	19.5	104	310	2048.25	Proteus mirabilis O43 (PrK 69/57)
270	6.5	7	22.25	63.25	147.5	2409.75	Proteus vulgaris O47 (PrK 73/57)
271	10.75	5.75	28.25	138.5	381.5	10803.8	Proteus mirabilis O49 (PrK 75/57)
272	46.5	69	96.25	171.75	495.5	6230.5	Proteus mirabilis O54ab (OE)
273	21.75	47	75.25	131.25	502.25	5138	Proteus penneri O73aс (75)
274	19.5	26.25	42.75	103.5	254	4029.75	Proteus vulgaris O76 (HSC438)
275	4.25	-3.25	9.75	-20.25	10	6321	Shigella flexneri type 1a
276	0.25	4.5	-5.75	17.25	99.25	5689.25	Shigella flexneri type 1b
277	-2	-16.5	-5.5	-22.75	9.5	4726.5	Shigella flexneri type 2a
278	13.25	6.25	0	12.25	38.25	5605.25	Shigella flexneri type 2b
279	49	42	102.5	576	1002	4098.75	Shigella flexneri type 3a
280	6.5	8.75	20	25.75	98.25	68.75	Shigella flexneri type 3b
281	236	288.75	319.25	748.5	1086	2519.5	Shigella flexneri type 4a
282	-3.75	-2.25	0.25	-3.5	45.25	73.5	Shigella flexneri type 4b
283	3	-12	-4.75	45.75	231.75	1486.75	Shigella flexneri type 5b
284	5	11	19.75	98.75	229.5	6675.5	Shigella flexneri type 6a
285	-6.25	-7.5	-5	35	40.75	527	Shigella flexneri type 6
286	4.5	-0.5	6	118	279	12312	Shigella flexneri type X
287	-0.25	1.75	15.25	94.25	348.75	440	Shigella dysenteriae type 1
288	3.75	7.5	-2.25	-4.5	17.25	258.25	Shigella boydii type 6
289	28.25	50.75	72.5	140	430.5	110.25	Shigella boydii type 7
290	31.25	52	91	153.25	441	3018.5	Shigella boydii type 8
291	37.5	153.5	404	1123	3617	5739	Shigella boydii type 13
292	23	59.5	228	320.5	975	1737.75	Shigella boydii type 14
293	4.25	3	3.75	25	95.5	2683.75	Escherichia coli O71
294	29.25	21	40.5	93.5	176.75	3580.75	Escherichia coli O85
295	0.5	-9.5	-14	-23.75	-17.75	150	Escherichia coli O99
296	32.25	90.25	280.5	576	1704.5	2398.25	Escherichia coli O145
297	4.75	9	23.25	97.5	273	435.25	Escherichia coli O107
298	3	0.5	10	45.5	92.25	7472.5	Salmonella enterica O17
299	-4	-7.5	-11.25	-21.5	68	860.5	Salmonella enterica O28
300	8.5	8	45	64.25	217.25	3916	Salmonella enterica O47
301	-5	-12.25	-19.75	-34	-40.75	112.75	Salmonella enterica O55
302	1	10	15.75	62.5	166.75	2443	Escherichia coli K92
303	5.75	17	27.5	74.75	246.5	1131.25	Escherichia coli K5
304	21.5	34.75	134.25	265.25	749.75	4747	Escherichia coli K13
305	7.5	8.25	28	137.5	364.25	8401	Neisseria meningitidis Group C
306	1.25	7.25	20.25	46.25	282.75	1331.25	Escherichia coli O86
